# Supplementary material for: Vaccinia virus injected human tumors: oncolytic virus efficiency predicted by antigen profiling analysis fitted boolean models
Source: Bioengineered. 2019 May 29;10(1):190–6. doi: 10.1080/21655979.2019.1622220 (PMC6550548; doi:10.1080/21655979.2019.1622220)
Supplement: Supplemental Material [file kbie-10-01-1622220-s001.zip]

Archive with 4 entries (3 files):
- supplementary information/
- supplementary information/Supplementary legend.docx
- supplementary information/supplementary_table1.xlsx
- supplementary information/supplementary_table2.xlsx
