# Supplementary material for: Vaccinia virus injected human tumors: oncolytic virus efficiency predicted by antigen profiling analysis fitted boolean models
Source: Bioengineered. 2019 May 29;10(1):190–6. doi: 10.1080/21655979.2019.1622220 (PMC6550548; doi:10.1080/21655979.2019.1622220)
Supplement: Supplemental Material [file kbie-10-01-1622220-s001.zip › supplementary information/supplementary_table1.xlsx]

## Sheet: Antigen Immunoassay
RBM Order # 104270
Customer: Genelux Corporation
Group Designation: N/A
Study # N/A
Investigator: Nanhai Chen
Received Date: 24-Jun-2008; Date Testing Completed: 30-Jun-2008
#/Type of samples: 4 Mouse Tumor Lysates
The least detectable dose (LDD) was determined as the mean + 3 standard deviations of 20 blank readings. Results below the LDD will be more variable than results above the LDD.
<LOW> values reflect samples not measurable on the standard curve.
		Apo A1 (Apolipoprotein A1)	CD40	CD40 Ligand	CRP (C Reactive Protein)	EGF (Epidermal Growth Factor)	Endothelin-1	Eotaxin	Factor VII	FGF-9 (Fibroblast Growth Factor-9)	FGF-basic (Fibroblast Growth Factor-basic)	Fibrinogen	GCP-2 (Granulocyte Chemotactic Protein-2)	GM-CSF (Granulocyte Macrophage-Colony Stimulating Factor)	GST-alpha (Glutathione S-Transferase alpha)	Haptoglobin	IFN-gamma (Interferon-gamma)	IgA (Immunoglobulin A)	IL-10 (Interleukin-10)	IL-11 (Interleukin-11)	IL-12p70 (Interleukin-12p70)	IL-17 (Interleukin-17)	IL-18 (Interleukin-18)	IL-1alpha (Interleukin-1alpha)	IL-1beta (Interleukin-1beta)	IL-2 (Interleukin-2)	IL-3 (Interleukin-3)	IL-4 (Interleukin-4)	IL-5 (Interleukin-5)	IL-6 (Interleukin-6)	IL-7 (Interleukin-7)	IP-10 (Inducible Protein-10)	KC/GROalpha (Melanoma Growth Stimulatory Activity Protein)	LIF (Leukemia Inhibitory Factor)	Lymphotactin	MCP-1 (Monocyte Chemoattractant Protein-1)	MCP-3 (Monocyte Chemoattractant Protein-3)	MCP-5 (Monocyte Chemoattractant Protein-5)	M-CSF (Macrophage-Colony Stimulating Factor)	MDC (Macrophage-Derived Chemokine)	MIP-1alpha (Macrophage Inflammatory Protein-1alpha)	MIP-1beta (Macrophage Inflammatory Protein-1beta)	MIP-1gamma (Macrophage Inflammatory Protein-1gamma)	MIP-2 (Macrophage Inflammatory Protein-2)	MIP-3beta (Macrophage Inflammatory Protein-3beta)	MMP-9 (Matrix Metalloproteinase-9)	MPO (Myeloperoxidase)	Myoglobin	OSM (Oncostatin M)
		ug/mL	pg/mL	pg/mL	ug/mL	pg/mL	pg/mL	pg/mL	ng/mL	ng/mL	ng/mL	ug/mL	ng/mL	pg/mL	ng/mL	ug/mL	pg/mL	ug/mL	pg/mL	pg/mL	ng/mL	ng/mL	ng/mL	pg/mL	ng/mL	pg/mL	pg/mL	pg/mL	ng/mL	pg/mL	ng/mL	pg/mL	ng/mL	pg/mL	pg/mL	pg/mL	pg/mL	pg/mL	ng/mL	pg/mL	ng/mL	pg/mL	ng/mL	pg/mL	ng/mL	ng/mL	ng/mL	ng/mL	ng/mL
Least Detectable Dose		0.208	2.4	18.4	0.00415	7.82	13.39	2.45	0.1916	0.19852	0.1154	0.85	0.0049	1.7492	0.084	0.0128	13.564	0.0378	21.852	17.476	0.11424	0.0304	0.1348	8.984	0.0894	13.4	4.2548	14.708	0.0388	2.7704	0.0618	8.056	0.03478	8.72	17.096	3.3848	6.272	9.276	0.00359	4.37	0.0451	15.532	0.01472	1.4348	0.093	0.1	0.19	0.24	0.026
Samples
IG6		0.785	321	174	0.0394	12.7	7.38	147	0.719	0.592	7.42	97.1	0.117	0.905	<LOW>	1.5	6.36	0.0502	195	20	0.083	0.0061	8.41	195	0.755	7.77	1.96	19.8	<LOW>	17.2	0.0405	130	0.0245	141	91.7	345	311	349	0.308	76.1	0.0653	142	0.183	18.4	0.0771	6.24	63.5	502	0.0592
IG7		1.73	535	757	0.0741	4.67	8.67	77.7	0.787	1.5	10.8	119	0.132	1.77	<LOW>	2.05	13.2	0.221	454	37.3	0.206	0.014	21.2	250	0.693	14.9	4.94	34.3	<LOW>	38.3	0.0719	295	0.0127	136	89.1	826	585	1270	0.476	90.3	0.108	300	0.203	31.7	0.0853	1.4	120	407	0.1
IG8		0.541	230	267	0.0318	12.8	4.25	140	0.719	0.343	6.01	50	0.0988	0.782	<LOW>	1.03	4.1	0.185	122	10.6	0.0577	0.00341	0.535	159	1.04	8.55	0.766	18.4	<LOW>	7.36	0.0297	15.7	0.0497	174	166	70.7	95	86.8	0.171	27.4	0.108	56.5	2.38	13.7	0.0607	32	1470	949	0.0376
IG9		0.6	219	299	0.0353	14.9	5.93	84.6	0.649	0.413	12.4	79.6	0.102	0.823	<LOW>	1.04	2.4	0.031	98.3	9.71	0.0418	0.00253	0.704	106	1.63	3.93	0.882	11.8	<LOW>	4.47	0.0315	8.7	0.0555	166	123	70	95.8	42	0.222	19.7	0.0919	32.7	1.6	11	0.073	17.6	783	465	0.0408
Results Compiled By:	JK
Date:	2-Jul-2008
Reviewed By:	JPM
Date:	2-Jul-2008
[truncated: 11 more columns]

## Sheet: Antigen Immunoassay transposed
		Least Detectable Dose		Samples	IG6	IG7	IG8	IG9
Apo A1 (Apolipoprotein A1)	ug/mL	0.208			0.785	1.73	0.541	0.6
CD40	pg/mL	2.4			321	535	230	219
CD40 Ligand	pg/mL	18.4			174	757	267	299
CRP (C Reactive Protein)	ug/mL	0.00415			0.0394	0.0741	0.0318	0.0353
EGF (Epidermal Growth Factor)	pg/mL	7.82			12.7	4.67	12.8	14.9
Endothelin-1	pg/mL	13.39			7.38	8.67	4.25	5.93
Eotaxin	pg/mL	2.45			147	77.7	140	84.6
Factor VII	ng/mL	0.1916			0.719	0.787	0.719	0.649
FGF-9 (Fibroblast Growth Factor-9)	ng/mL	0.19852			0.592	1.5	0.343	0.413
FGF-basic (Fibroblast Growth Factor-basic)	ng/mL	0.1154			7.42	10.8	6.01	12.4
Fibrinogen	ug/mL	0.85			97.1	119	50	79.6
GCP-2 (Granulocyte Chemotactic Protein-2)	ng/mL	0.0049			0.117	0.132	0.0988	0.102
GM-CSF (Granulocyte Macrophage-Colony Stimulating Factor)	pg/mL	1.7492			0.905	1.77	0.782	0.823
GST-alpha (Glutathione S-Transferase alpha)	ng/mL	0.084			<LOW>	<LOW>	<LOW>	<LOW>
Haptoglobin	ug/mL	0.0128			1.5	2.05	1.03	1.04
IFN-gamma (Interferon-gamma)	pg/mL	13.564			6.36	13.2	4.1	2.4
IgA (Immunoglobulin A)	ug/mL	0.0378			0.0502	0.221	0.185	0.031
IL-10 (Interleukin-10)	pg/mL	21.852			195	454	122	98.3
IL-11 (Interleukin-11)	pg/mL	17.476			20	37.3	10.6	9.71
IL-12p70 (Interleukin-12p70)	ng/mL	0.11424			0.083	0.206	0.0577	0.0418
IL-17 (Interleukin-17)	ng/mL	0.0304			0.0061	0.014	0.00341	0.00253
IL-18 (Interleukin-18)	ng/mL	0.1348			8.41	21.2	0.535	0.704
IL-1alpha (Interleukin-1alpha)	pg/mL	8.984			195	250	159	106
IL-1beta (Interleukin-1beta)	ng/mL	0.0894			0.755	0.693	1.04	1.63
IL-2 (Interleukin-2)	pg/mL	13.4			7.77	14.9	8.55	3.93
IL-3 (Interleukin-3)	pg/mL	4.2548			1.96	4.94	0.766	0.882
IL-4 (Interleukin-4)	pg/mL	14.708			19.8	34.3	18.4	11.8
IL-5 (Interleukin-5)	ng/mL	0.0388			<LOW>	<LOW>	<LOW>	<LOW>
IL-6 (Interleukin-6)	pg/mL	2.7704			17.2	38.3	7.36	4.47
IL-7 (Interleukin-7)	ng/mL	0.0618			0.0405	0.0719	0.0297	0.0315
IP-10 (Inducible Protein-10)	pg/mL	8.056			130	295	15.7	8.7
KC/GROalpha (Melanoma Growth Stimulatory Activity Protein)	ng/mL	0.03478			0.0245	0.0127	0.0497	0.0555
LIF (Leukemia Inhibitory Factor)	pg/mL	8.72			141	136	174	166
Lymphotactin	pg/mL	17.096			91.7	89.1	166	123
MCP-1 (Monocyte Chemoattractant Protein-1)	pg/mL	3.3848			345	826	70.7	70
MCP-3 (Monocyte Chemoattractant Protein-3)	pg/mL	6.272			311	585	95	95.8
MCP-5 (Monocyte Chemoattractant Protein-5)	pg/mL	9.276			349	1270	86.8	42
M-CSF (Macrophage-Colony Stimulating Factor)	ng/mL	0.00359			0.308	0.476	0.171	0.222
MDC (Macrophage-Derived Chemokine)	pg/mL	4.37			76.1	90.3	27.4	19.7
MIP-1alpha (Macrophage Inflammatory Protein-1alpha)	ng/mL	0.0451			0.0653	0.108	0.108	0.0919
MIP-1beta (Macrophage Inflammatory Protein-1beta)	pg/mL	15.532			142	300	56.5	32.7
MIP-1gamma (Macrophage Inflammatory Protein-1gamma)	ng/mL	0.01472			0.183	0.203	2.38	1.6
MIP-2 (Macrophage Inflammatory Protein-2)	pg/mL	1.4348			18.4	31.7	13.7	11
MIP-3beta (Macrophage Inflammatory Protein-3beta)	ng/mL	0.093			0.0771	0.0853	0.0607	0.073
MMP-9 (Matrix Metalloproteinase-9)	ng/mL	0.1			6.24	1.4	32	17.6
MPO (Myeloperoxidase)	ng/mL	0.19			63.5	120	1470	783
Myoglobin	ng/mL	0.24			502	407	949	465
OSM (Oncostatin M)	ng/mL	0.026			0.0592	0.1	0.0376	0.0408
RANTES (Regulation Upon Activation, Normal T-Cell Expressed and Secreted)	pg/mL	9.616			3.03	4.39	0.941	0.616
SAP (Serum Amyloid P)	ug/mL	0.027			0.304	0.521	0.216	0.187
SCF (Stem Cell Factor)	pg/mL	15.024			129	208	66.4	59.9
SGOT (Serum Glutamic-Oxaloacetic Transaminase)	ug/mL	0.372			<LOW>	1.68	2.61	<LOW>
TIMP-1 (Tissue Inhibitor of Metalloproteinase Type-1)	ng/mL	0.036			3.45	3.88	2.53	1.54
Tissue Factor	ng/mL	0.1035			1	0.759	0.929	1.3
TNF-alpha (Tumor Necrosis Factor-alpha)	ng/mL	0.0274			0.0585	0.103	0.041	0.0394
TPO (Thrombopoietin)	ng/mL	0.532			2.18	2.05	3.67	2.31
VCAM-1 (Vascular Cell Adhesion Molecule-1)	ng/mL	0.1905			11	23.2	10.3	13.4
VEGF (Vascular Endothelial Cell Growth Factor)	pg/mL	7.64			298	294	260	279
vWF (von Willebrand Factor)	ng/mL	0.986			1.63	2.24	1.38	1.49

## Sheet: IL ratios
	PC3 + GLV1h68 female	PC3 female	PC3 + GLV1h68 male	PC3 male		PLC Tumor	PLC Tumor + GLV1h68 (10dpvi)		HuH7 Tumor	HuH7 Tumor + GLV1h68 (10dpvi)
IFN-gamma (Interferon-gamma)	13.2	2.4	13.2	6.86	IFN-gamma (Interferon-gamma)	38.1	47	IFN-gamma (Interferon-gamma)	27.8	35.9
IL-1alpha (Interleukin-1alpha)	250	106	416	299	IL-1alpha (Interleukin-1alpha)	290	617	IL-1alpha (Interleukin-1alpha)	272	504
IL-1beta (Interleukin-1beta)	0.693	1.63	1.73	2.02	IL-1beta (Interleukin-1beta)	0.701	1.45	IL-1beta (Interleukin-1beta)	1.45	0.701
IL-3 (Interleukin-3)	4.94	0.882	1.61	0.284	IL-3 (Interleukin-3)	1.23	3.69	IL-3 (Interleukin-3)	1.23	2.56
IL-10 (Interleukin-10)	454	98.3	168	93.9	IL-10 (Interleukin-10)	287	299	IL-10 (Interleukin-10)	150	167
IL-11 (Interleukin-11)	37.3	9.71	39.5	10.6	IL-11 (Interleukin-11)	68.6	308	IL-11 (Interleukin-11)	71.7	129
IL-12p70 (Interleukin-12p70)	0.206	0.0418	0.0805	0.0375	IL-12p70 (Interleukin-12p70)	0.0216	0.0937	IL-12p70 (Interleukin-12p70)	0.0216	0.0664
IL-17 (Interleukin-17)	0.014	0.00253	0.00798	0.00487	IL-17 (Interleukin-17)	0.00506	0.00506	IL-17 (Interleukin-17)	0.00228	0.00436
IL-18 (Interleukin-18)	21.2	0.704	21.9	0.743	IL-18 (Interleukin-18)	4.25	16.2	IL-18 (Interleukin-18)	3.99	3.31
IL-2 (Interleukin-2)	14.9	3.93	19.7	19.7	IL-2 (Interleukin-2)	17.1	52.5	IL-2 (Interleukin-2)	30.8	30.8
IL-4 (Interleukin-4)	34.3	11.8	25.7	16.4	IL-4 (Interleukin-4)	10.7	22.6	IL-4 (Interleukin-4)	10.7	15
IL-6 (Interleukin-6)	38.3	4.47	16.5	2.53	IL-6 (Interleukin-6)	15.2	165	IL-6 (Interleukin-6)	3.74	20.5
IL-7 (Interleukin-7)	0.0719	0.0315	0.0513	0.0364	IL-7 (Interleukin-7)	0.0837	0.159	IL-7 (Interleukin-7)	0.104	0.101
MCP-1 (Monocyte Chemoattractant Protein-1)	826	70	494	69.6	MCP-1 (Monocyte Chemoattractant Protein-1)	269	11000	MCP-1 (Monocyte Chemoattractant Protein-1)	171	365
MCP-3 (Monocyte Chemoattractant Protein-3)	585	95.8	265	81.6	MCP-3 (Monocyte Chemoattractant Protein-3)	316	8410	MCP-3 (Monocyte Chemoattractant Protein-3)	270	556
MCP-5 (Monocyte Chemoattractant Protein-5)	1270	42	117	11.4	MCP-5 (Monocyte Chemoattractant Protein-5)	86.3	3490	MCP-5 (Monocyte Chemoattractant Protein-5)	27.8	509
TNF-alpha (Tumor Necrosis Factor-alpha)	0.103	0.0394	0.0842	0.037	TNF-alpha (Tumor Necrosis Factor-alpha)	0.0507	0.152	TNF-alpha (Tumor Necrosis Factor-alpha)	0.0529	0.067
	PC3 + GLV1h68 female	PC3 female	PC3 + GLV1h68 male	PC3 male		PLC Tumor	PLC Tumor + GLV1h68 (10dpvi)		HuH7 Tumor	HuH7 Tumor + GLV1h68 (10dpvi)
IFN-gamma (Interferon-gamma)	1	0.181818	1	0.519697	IFN-gamma (Interferon-gamma)	0.810638	1	IFN-gamma (Interferon-gamma)	0.774373	1
IL-1alpha (Interleukin-1alpha)	1	0.424	1	0.71875	IL-1alpha (Interleukin-1alpha)	0.470016	1	IL-1alpha (Interleukin-1alpha)	0.539683	1
IL-1beta (Interleukin-1beta)	0.425153	1	0.856436	1	IL-1beta (Interleukin-1beta)	0.483448	1	IL-1beta (Interleukin-1beta)	1	0.483448
IL-3 (Interleukin-3)	1	0.178543	1	0.176398	IL-3 (Interleukin-3)	0.333333	1	IL-3 (Interleukin-3)	0.480469	1
IL-10 (Interleukin-10)	1	0.21652	1	0.558929	IL-10 (Interleukin-10)	0.959866	1	IL-10 (Interleukin-10)	0.898204	1
IL-11 (Interleukin-11)	1	0.260322	1	0.268354	IL-11 (Interleukin-11)	0.222727	1	IL-11 (Interleukin-11)	0.555814	1
IL-12p70 (Interleukin-12p70)	1	0.202913	1	0.465839	IL-12p70 (Interleukin-12p70)	0.230523	1	IL-12p70 (Interleukin-12p70)	0.325301	1
IL-17 (Interleukin-17)	1	0.180714	1	0.610276	IL-17 (Interleukin-17)	1	1	IL-17 (Interleukin-17)	0.522936	1
IL-18 (Interleukin-18)	1	0.0332075	1	0.0339269	IL-18 (Interleukin-18)	0.262346	1	IL-18 (Interleukin-18)	1	0.829574
IL-2 (Interleukin-2)	1	0.263758	1	1	IL-2 (Interleukin-2)	0.325714	1	IL-2 (Interleukin-2)	1	1
IL-4 (Interleukin-4)	1	0.344023	1	0.638132	IL-4 (Interleukin-4)	0.473451	1	IL-4 (Interleukin-4)	0.713333	1
IL-6 (Interleukin-6)	1	0.11671	1	0.153333	IL-6 (Interleukin-6)	0.0921212	1	IL-6 (Interleukin-6)	0.182439	1
IL-7 (Interleukin-7)	1	0.438108	1	0.709552	IL-7 (Interleukin-7)	0.526415	1	IL-7 (Interleukin-7)	1	0.971154
MCP-1 (Monocyte Chemoattractant Protein-1)	1	0.0847458	1	0.140891	MCP-1 (Monocyte Chemoattractant Protein-1)	0.0244545	1	MCP-1 (Monocyte Chemoattractant Protein-1)	0.468493	1
MCP-3 (Monocyte Chemoattractant Protein-3)	1	0.163761	1	0.307925	MCP-3 (Monocyte Chemoattractant Protein-3)	0.0375743	1	MCP-3 (Monocyte Chemoattractant Protein-3)	0.485612	1
MCP-5 (Monocyte Chemoattractant Protein-5)	1	0.0330709	1	0.0974359	MCP-5 (Monocyte Chemoattractant Protein-5)	0.0247278	1	MCP-5 (Monocyte Chemoattractant Protein-5)	0.0546169	1
Interleukins (rest)	1	0.194821	1	0.415383	Interleukins	0.348327	1	Interleukins	0.600562	1
TNF-alpha (Tumor Necrosis Factor-alpha)	1	0.382524	1	0.43943	TNF-alpha (Tumor Necrosis Factor-alpha)	0.333553	1	TNF-alpha (Tumor Necrosis Factor-alpha)	0.789552	1
