# Supplementary material for: Vaccinia virus injected human tumors: oncolytic virus efficiency predicted by antigen profiling analysis fitted boolean models
Source: Bioengineered. 2019 May 29;10(1):190–6. doi: 10.1080/21655979.2019.1622220 (PMC6550548; doi:10.1080/21655979.2019.1622220)
Supplement: Supplemental Material [file kbie-10-01-1622220-s001.zip › supplementary information/supplementary_table2.xlsx]

## Sheet: HuH7, PLC, PC3
	HuH7	HuH7	HuH7 apoptosis	HuH7 survival			HuH7- GLV-1h68	HuH7- GLV-1h68	HuH7- GLV-1h68 apoptosis	HuH7- GLV-1h68survival			PLC	PLC	PLC apoptosis	PLC survival			PLC- GLV-1h68	PLC- GLV-1h68	PLC- GLV-1h68 apoptosis	PLC- GLV-1h68 survival			PC3 female	PC3 female	PC3 tumor apoptosis (female)	PC3 tumor survival (female)			PC3- GLV-1h68 female	PC3- GLV-1h68 female	PC3- GLV-1h68 tumor apoptosis (female)	PC3- GLV-1h68 tumor survival (female)			PC3 male	PC3 male	PC3 tumor apoptosis (male)	PC3 tumor survival (male)			PC3- GLV-1h68 male	PC3- GLV-1h68 male	PC3- GLV-1h68 tumor apoptosis (male)	PC3- GLV-1h68 tumor survival (male)
time	tumor apoptosis	tumor survival	-5.70666	-6.42095		time	tumor apoptosis	tumor survival	-8.2638	-6.80961		time	tumor apoptosis	tumor survival	-5.57318	-6.19729		time	tumor apoptosis	tumor survival	-8.02353	-6.87119		time	tumor apoptosis	tumor survival	-4.63655	-5.13619		time	tumor apoptosis	tumor survival	-6.66186	-7.023		time	tumor apoptosis	tumor survival	-5.27697	-6.0047		time	tumor apoptosis	tumor survival	-7.58129	-6.92334
0	0	0	-0.000568361	-0.000377141		0	0	0	-0.000559001	-0.00047958		0	0	0	-0.000475862	-0.000269447		0	0	0	-0.000611464	-0.000483089		0	0	0	0	0		0	0	0	-0.000551458	-0.000483089		0	0	0	-0.000590018	-0.000302586		0	0	0	-0.000598934	-0.000483089
0.333333	0.00170508	0.00113142	-0.00409611	-0.00393473		0.333333	0.001677	0.00143874	-0.00401285	-0.00477666		0.333333	0.00142759	0.000808342	-0.00341865	-0.00307776		0.333333	0.00183439	0.00144927	-0.0043411	-0.004808		0	0	0	-0.000558326	-0.000175846		0.333333	0.00165437	0.00144927	-0.00367477	-0.00480825		0.333333	0.00177005	0.000907757	-0.00414505	-0.00326367		0.333333	0.0017968	0.00144927	-0.00417278	-0.00480847
0.666667	0.0105832	0.0106728	-0.0132553	-0.0160733		0.666667	0.0103615	0.0128912	-0.0128892	-0.018878		0.666667	0.00882836	0.00842493	-0.0112709	-0.0131953		0.666667	0.0111889	0.0129747	-0.0137635	-0.0189785		0.333333	0.00167498	0.000527539	-0.0037802	-0.00201802		0.666667	0.00936995	0.0129755	-0.011377	-0.0190221		0.666667	0.0106651	0.00888326	-0.0132884	-0.0136818		0.666667	0.0107215	0.0129761	-0.013127	-0.0189933
1,0	0.0291826	0.037547	-0.0263524	-0.0397302		1,0	0.0283059	0.0437429	-0.0254054	-0.0454179		1,0	0.0249844	0.0311608	-0.0229762	-0.0338955		1,0	0.0301016	0.0439607	-0.0267605	-0.0455907		0.666667	0.00966563	0.00552652	-0.0121104	-0.00901495		1,0	0.0247612	0.0440908	-0.0218355	-0.0458914		1,0	0.0291999	0.0321621	-0.0263024	-0.0346137		1,0	0.0286596	0.0440037	-0.0253949	-0.0456837
1.33333	0.0498745	0.0816436	-0.0385622	-0.0729081		1.33333	0.0479104	0.0925107	-0.0368807	-0.0815468		1.33333	0.0439442	0.0705257	-0.0344874	-0.0642161		1.33333	0.0501798	0.0928115	-0.0383305	-0.0817546		1,0	0.0266654	0.0215183	-0.0242714	-0.0242069		1.33333	0.0407453	0.0935833	-0.0309578	-0.082731		1.33333	0.0497072	0.0716791	-0.0383759	-0.0648332		1.33333	0.0475252	0.0930474	-0.0362152	-0.0820515
1.66667	0.0658122	0.137081	-0.0468588	-0.11155		1.66667	0.0627317	0.15213	-0.0445357	-0.122661		1.66667	0.0595178	0.122123	-0.0428732	-0.100745		1.66667	0.0648116	0.152452	-0.0457285	-0.122891		1.33333	0.0461487	0.0511025	-0.0360072	-0.0477781		1.66667	0.0521282	0.15461	-0.0366493	-0.124988		1.66667	0.0654205	0.122821	-0.0465316	-0.100921		1.66667	0.0611205	0.153107	-0.0430472	-0.12353
2	0.0747641	0.197569	-0.0508296	-0.152038		2	0.0708755	0.215853	-0.0480976	-0.16498		2	0.0691018	0.180112	-0.0474043	-0.139956		2	0.0723739	0.21622	-0.0488718	-0.165269		1.66667	0.0618729	0.0922318	-0.0444179	-0.0776702		2	0.0578196	0.220354	-0.038955	-0.168759		2	0.0741743	0.179942	-0.0503937	-0.139507		2	0.068021	0.217484	-0.0458724	-0.166343
2.33333	0.0777249	0.258544	-0.0514822	-0.191883		2.33333	0.0734173	0.279088	-0.0485737	-0.206054		2.33333	0.0731111	0.239756	-0.048767	-0.179194		2.33333	0.0742414	0.279586	-0.0489232	-0.206462		2	0.0713809	0.140779	-0.0488791	-0.111162		2.33333	0.0590455	0.285922	-0.0388594	-0.211378		2.33333	0.0770069	0.238579	-0.0509887	-0.178084		2.33333	0.0695961	0.281545	-0.04582	-0.207992
2.66667	0.0767218	0.317107	-0.0501042	-0.229534		2.66667	0.0723037	0.339074	-0.0471847	-0.244434		2.66667	0.0731898	0.297827	-0.048065	-0.2167		2.66667	0.0725284	0.339798	-0.0471778	-0.245015		2.33333	0.0752564	0.192707	-0.0501687	-0.145845		2.66667	0.0575328	0.348212	-0.0374053	-0.251199		2.66667	0.0759593	0.295672	-0.0496056	-0.214966		2.66667	0.067864	0.342431	-0.0441175	-0.246961
3,0	0.0735907	0.371496	-0.0477369	-0.264058		3,0	0.0692503	0.394229	-0.0448987	-0.27931		3,0	0.0710052	0.352273	-0.0462691	-0.251375		3,0	0.069005	0.395246	-0.04462	-0.280094		2.66667	0.0752495	0.244827	-0.0494372	-0.179887		3,0	0.054683	0.405385	-0.0353651	-0.28728		3,0	0.0728575	0.349225	-0.0472753	-0.24907		3,0	0.0644886	0.398454	-0.0416862	-0.28238
3.33333	0.0696199	0.420679	-0.0450708	-0.294931		3.33333	0.0654457	0.443699	-0.0423513	-0.310267		3.33333	0.0678021	0.401852	-0.0440586	-0.282575		3.33333	0.0648551	0.445036	-0.0418756	-0.311264		3,0	0.0730621	0.294833	-0.0476642	-0.211994		3.33333	0.0514123	0.456454	-0.0332192	-0.319153		3.33333	0.0689683	0.397986	-0.0446738	-0.279744		3.33333	0.0605699	0.448686	-0.0391048	-0.313799
3.66667	0.0655924	0.464114	-0.0425086	-0.321907		3.66667	0.0616083	0.487101	-0.0399119	-0.337157		3.66667	0.0643738	0.445875	-0.0418489	-0.309975		3.66667	0.0607716	0.488756	-0.0392959	-0.338359		3.33333	0.0699304	0.34115	-0.0455177	-0.241314		3.66667	0.0482453	0.501006	-0.0312315	-0.346673		3.66667	0.0650531	0.441246	-0.0421909	-0.306645		3.66667	0.0567445	0.49271	-0.036695	-0.341055
4,0	0.0619335	0.501608	-0.0402597	-0.344941		4,0	0.0581273	0.52437	-0.0377718	-0.360009		4,0	0.061173	0.48405	-0.0398681	-0.333472		4,0	0.0571161	0.526321	-0.0370556	-0.361399		3.66667	0.0666228	0.382791	-0.0433959	-0.267341		4,0	0.0454493	0.539013	-0.0295296	-0.369903		4,0	0.0615195	0.478688	-0.0400254	-0.329658		4,0	0.0533404	0.530454	-0.034614	-0.364179
4.33333	0.0588455	0.533214	-0.038416	-0.364124		4.33333	0.0551882	0.555658	-0.0360158	-0.378972		4.33333	0.0584312	0.516365	-0.0382266	-0.353121		4.33333	0.0540508	0.557875	-0.0352257	-0.380528		4,0	0.0635649	0.419231	-0.0415097	-0.28984		4.33333	0.0431396	0.570697	-0.0281626	-0.389044		4.33333	0.0585568	0.510287	-0.0382624	-0.348837		4.33333	0.0505015	0.562084	-0.0329238	-0.383334
4.66667	0.0564024	0.559159	-0.037004	-0.379645		4.66667	0.0528594	0.581259	-0.0346686	-0.394271		4.66667	0.0562486	0.542998	-0.0369668	-0.369084		4.66667	0.0516264	0.58371	-0.0338207	-0.395974		4.33333	0.0609641	0.45029	-0.0399551	-0.308776		4.66667	0.0413482	0.596435	-0.0271376	-0.404372		4.66667	0.0562303	0.536223	-0.0369232	-0.364344		4.66667	0.0482698	0.587918	-0.031635	-0.398761
5	0.0546095	0.579775	-0.0360157	-0.391746		5	0.0511464	0.601553	-0.0337232	-0.406172		5	0.0546518	0.564254	-0.0360936	-0.381588		5	0.0498356	0.60421	-0.0328264	-0.408005		4.66667	0.058901	0.476039	-0.0387628	-0.324252		5	0.0400646	0.616682	-0.0264411	-0.416204		5	0.0545391	0.556809	-0.0359965	-0.376416		5	0.0466353	0.608364	-0.0307327	-0.410745
5.33333	0.0534376	0.595464	-0.0354268	-0.400706		5.33333	0.0500233	0.616962	-0.0331579	-0.414963		5.33333	0.0536291	0.580511	-0.035593	-0.390899		5.33333	0.0486435	0.619805	-0.0322158	-0.416915		5	0.0573872	0.496718	-0.0379292	-0.336462		5.33333	0.0392587	0.631931	-0.0260504	-0.424868		5.33333	0.0534502	0.572439	-0.0354558	-0.385328		5.33333	0.0455629	0.62387	-0.0301904	-0.419589
5.66667	0.0528427	0.606653	-0.0352063	-0.40681		5.66667	0.0494503	0.627927	-0.0329444	-0.420936		5.66667	0.0531499	0.592186	-0.035442	-0.397297		5.66667	0.0480038	0.63094	-0.0319572	-0.422999		5.33333	0.0564005	0.512669	-0.0374349	-0.345653		5.66667	0.0388926	0.642673	-0.02594	-0.430686		5.66667	0.052917	0.583546	-0.035269	-0.391374		5.66667	0.0450084	0.634898	-0.0299779	-0.4256
6	0.0527762	0.613778	-0.0353221	-0.410348		6	0.049383	0.634882	-0.0330534	-0.424377		6	0.0531762	0.599705	-0.0356146	-0.401066		6	0.0478678	0.638057	-0.0320187	-0.426546		5.66667	0.0559041	0.524288	-0.0372542	-0.35209		6	0.0389273	0.649385	-0.0260842	-0.433968		6	0.0528898	0.590576	-0.0354035	-0.394846		6	0.0449253	0.641902	-0.0300648	-0.429073
6.33333	0.05319	0.617265	-0.0357432	-0.411594		6.33333	0.0497771	0.638248	-0.0334559	-0.425556		6.33333	0.0536676	0.603493	-0.0360844	-0.402482		6.33333	0.0481883	0.641581	-0.03237	-0.427832		6	0.0558584	0.531981	-0.0373615	-0.356042		6.33333	0.0393253	0.652517	-0.026459	-0.435001		6.33333	0.0533207	0.593962	-0.035829	-0.396026		6.33333	0.0452691	0.645316	-0.0304227	-0.430288
6.66667	0.0540397	0.617517	-0.0364416	-0.410809		6.66667	0.0505907	0.638422	-0.0341255	-0.424732		6.66667	0.0545855	0.603954	-0.0368266	-0.401807		6.66667	0.0489218	0.641915	-0.0329836	-0.427116		6.33333	0.0562261	0.536143	-0.037734	-0.357761		6.66667	0.0400518	0.652486	-0.0270426	-0.434054		6.66667	0.0541664	0.594116	-0.0365188	-0.395177		6.66667	0.0459988	0.645547	-0.0310255	-0.429506
7	0.0552853	0.614911	-0.0373926	-0.408234		7	0.0517858	0.635774	-0.0350381	-0.42214		7	0.0558944	0.601467	-0.0378191	-0.399283		7	0.0500289	0.639433	-0.0338347	-0.424636		6.66667	0.0569758	0.537138	-0.038353	-0.357476		7	0.041076	0.649675	-0.0278155	-0.431368		7	0.0553899	0.591414	-0.0374502	-0.392536		7	0.0470777	0.642972	-0.0318504	-0.426969
7.33333	0.0568927	0.609791	-0.0385754	-0.404085		7.33333	0.0533285	0.630646	-0.0361727	-0.417998		7.33333	0.0575628	0.596382	-0.0390425	-0.395132		7.33333	0.0514753	0.634475	-0.0349023	-0.420608		7	0.0580832	0.535289	-0.0392048	-0.355388		7.33333	0.0423706	0.64443	-0.028761	-0.427163		7.33333	0.0569609	0.586194	-0.0386056	-0.388314		7.33333	0.0484734	0.637934	-0.0328774	-0.422892
7.66667	0.0588336	0.602463	-0.0399733	-0.398552		7.66667	0.0551897	0.623346	-0.0375118	-0.412498		7.66667	0.0595646	0.589014	-0.0404811	-0.389551		7.66667	0.0532317	0.62735	-0.0361687	-0.415228		7.33333	0.0595313	0.530873	-0.0402807	-0.351665		7.66667	0.0439124	0.63706	-0.0298651	-0.421633		7.66667	0.0588561	0.578749	-0.0399719	-0.382693		7.66667	0.0501587	0.630743	-0.03409	-0.417472
8	0.0610864	0.593194	-0.0415741	-0.391802		8	0.0573456	0.614149	-0.0390412	-0.405813		8	0.0618789	0.57964	-0.0421233	-0.382713		8	0.0552744	0.618333	-0.0376199	-0.408664		7.66667	0.0613109	0.524122	-0.0415767	-0.346448		8	0.0456829	0.62784	-0.031117	-0.414947		8	0.0610596	0.56933	-0.0415407	-0.375824		8	0.0521114	0.621673	-0.0354754	-0.410876
8.33333	0.063636	0.582212	-0.0433701	-0.383971		8.33333	0.059778	0.60329	-0.040751	-0.398087		8.33333	0.064491	0.568498	-0.0439612	-0.374763		8.33333	0.0575854	0.607658	-0.0392461	-0.40106		8	0.0634192	0.515223	-0.0430929	-0.339851		8.33333	0.0476681	0.617001	-0.0325092	-0.407246		8.33333	0.0635626	0.558142	-0.0433085	-0.367831		8.33333	0.0543148	0.610956	-0.0370244	-0.403249
8.66667	0.0664743	0.569703	-0.0453581	-0.375173		8.66667	0.0624751	0.590971	-0.0426354	-0.389441		8.66667	0.0673925	0.55579	-0.0459913	-0.365822		8.66667	0.060153	0.595522	-0.0410417	-0.392536		8.33333	0.0658595	0.50433	-0.0448331	-0.331966		8.66667	0.0498594	0.604737	-0.0340376	-0.398647		8.66667	0.066363	0.545351	-0.0452761	-0.358813		8.66667	0.0567584	0.598791	-0.0387319	-0.394708
9	0.0696001	0.555815	-0.0475396	-0.365493		9	0.0654313	0.577353	-0.044693	-0.379971		9	0.0705814	0.541677	-0.0482142	-0.355988		9	0.0629721	0.582085	-0.0430053	-0.383184		8.66667	0.0686399	0.491567	-0.046804	-0.322869		9	0.0522533	0.591205	-0.0357017	-0.389241		9	0.0694653	0.531088	-0.0474481	-0.348846		9	0.0594374	0.585334	-0.0405969	-0.385346
9.33333	0.0730188	0.540664	-0.0499202	-0.354998		9.33333	0.0686478	0.56256	-0.0469267	-0.369748		9.33333	0.0740613	0.526287	-0.0506344	-0.345336		9.33333	0.0660439	0.567468	-0.04514	-0.373075		9	0.0717721	0.47704	-0.0490138	-0.312629		9.33333	0.0548517	0.57652	-0.0375045	-0.379095		9.33333	0.0728791	0.51545	-0.0498326	-0.337989		9.33333	0.0623533	0.570704	-0.0426224	-0.375231
9.66667	0.0767418	0.524331	-0.0525092	-0.343736		9.66667	0.0721323	0.546683	-0.0493436	-0.358823		9.66667	0.0778419	0.50972	-0.0532597	-0.333924		9.66667	0.0693762	0.551758	-0.0474529	-0.362257		9.33333	0.0752693	0.460848	-0.0514716	-0.301312		9.66667	0.0576618	0.560766	-0.0394525	-0.368254		9.66667	0.0766188	0.498518	-0.0524401	-0.326291		9.66667	0.0655139	0.554989	-0.0448153	-0.364411
10,0	0.0807857	0.506877	-0.0553188	-0.331742		10,0	0.0758984	0.529784	-0.0519545	-0.347229		10,0	0.0819372	0.492053	-0.0561006	-0.3218		10,0	0.0729825	0.535013	-0.0499546	-0.35076		9.66667	0.0791453	0.44309	-0.0541857	-0.28899		10,0	0.0606957	0.543997	-0.0415551	-0.356746		10,0	0.0807016	0.480355	-0.0552826	-0.313793		10,0	0.0689321	0.538243	-0.047186	-0.352915
10.3333	0.0851708	0.488349	-0.0583636	-0.319045		10.3333	0.079965	0.511903	-0.0547734	-0.334988		10.3333	0.0863645	0.473348	-0.0591692	-0.309003		10.3333	0.0768815	0.517268	-0.0526591	-0.338605		10,0	0.0834118	0.42388	-0.057163	-0.275745		10.3333	0.0639694	0.526243	-0.0438239	-0.344588		10.3333	0.0851462	0.461024	-0.0583724	-0.300539		10.3333	0.0726259	0.520502	-0.0497476	-0.340762
10.6667	0.0899199	0.468786	-0.0616587	-0.305673		10.6667	0.084355	0.493063	-0.0578163	-0.322115		10.6667	0.0911432	0.453661	-0.0624785	-0.295571		10.6667	0.0810959	0.498545	-0.0555822	-0.325801		10.3333	0.088077	0.403354	-0.0604067	-0.261675		10.6667	0.0675022	0.50752	-0.0462725	-0.331787		10.6667	0.089971	0.440593	-0.0617209	-0.28658		10.6667	0.0766169	0.501783	-0.0525153	-0.327961
11	0.0950562	0.448232	-0.0652192	-0.29166		11	0.0890938	0.473284	-0.0611003	-0.308624		11	0.0962923	0.433053	-0.0660405	-0.28155		11	0.0856508	0.478859	-0.0587409	-0.312363		10.6667	0.0931431	0.381672	-0.063916	-0.2469		11	0.0713152	0.48784	-0.0489151	-0.318353		11	0.0951918	0.419147	-0.0653372	-0.27198		11	0.0809289	0.482101	-0.0555051	-0.314525
11.3333	0.100601	0.426746	-0.0690578	-0.277051		11.3333	0.0942072	0.452589	-0.0646424	-0.294535		11.3333	0.101829	0.411596	-0.0698652	-0.266993		11.3333	0.0905719	0.45823	-0.0621519	-0.298308		11	0.0986047	0.359029	-0.0676838	-0.231559		11.3333	0.0754299	0.467217	-0.0517655	-0.304299		11.3333	0.10082	0.396793	-0.0692262	-0.256819		11.3333	0.0855864	0.461474	-0.0587329	-0.30047
11.6667	0.106572	0.404407	-0.0731842	-0.261909		11.6667	0.0997199	0.431017	-0.0684575	-0.279882		11.6667	0.107766	0.389382	-0.0739587	-0.25197		11.6667	0.0958838	0.436692	-0.0658303	-0.283665		11.3333	0.104447	0.335648	-0.0716963	-0.215809		11.6667	0.0798666	0.445681	-0.0548363	-0.289654		11.6667	0.106859	0.373665	-0.0733877	-0.241198		11.6667	0.0906124	0.439935	-0.062213	-0.285824
12	0.11298	0.381321	-0.0776023	-0.246316		12	0.105652	0.408628	-0.0725573	-0.264713		12	0.11411	0.366527	-0.078322	-0.236567		12	0.101607	0.414303	-0.0697879	-0.268484		11.6667	0.110642	0.31178	-0.075932	-0.199826		12	0.0846422	0.423282	-0.0581369	-0.274461		12	0.113304	0.34993	-0.0778146	-0.225237		12	0.0960265	0.417538	-0.0659564	-0.270636
12.3333	0.119827	0.357627	-0.0823097	-0.230375		12.3333	0.112019	0.385511	-0.0769484	-0.2491		12.3333	0.120856	0.343175	-0.0829494	-0.220892		12.3333	0.107757	0.39115	-0.0740316	-0.252834		12	0.117154	0.287699	-0.0803609	-0.183795		12.3333	0.0897686	0.400102	-0.0616731	-0.258786		12.3333	0.12014	0.325782	-0.0824918	-0.209075		12.3333	0.101843	0.394369	-0.0699696	-0.254972
12.6667	0.127102	0.333497	-0.0872953	-0.21421		12.6667	0.118826	0.361789	-0.0816306	-0.233137		12.6667	0.127992	0.319501	-0.0878269	-0.205067		12.6667	0.114338	0.367353	-0.078562	-0.236807		12.3333	0.123929	0.263687	-0.0849447	-0.167905		12.6667	0.0952506	0.376256	-0.0654448	-0.242717		12.6667	0.127336	0.301444	-0.0873953	-0.192867		12.6667	0.108066	0.370546	-0.0742532	-0.238924
13	0.134784	0.309132	-0.0925388	-0.197963		13	0.126066	0.337621	-0.0865956	-0.216939		13	0.135489	0.295701	-0.0929319	-0.189231		13	0.121348	0.343069	-0.0833714	-0.22052		12.6667	0.130905	0.240028	-0.0896376	-0.152341		13	0.101084	0.351894	-0.0694458	-0.226366		13	0.13485	0.277157	-0.0924918	-0.176776		13	0.114693	0.346226	-0.0787998	-0.222608
13.3333	0.142833	0.284757	-0.0980093	-0.181791		13.3333	0.133721	0.313196	-0.0918255	-0.200643		13.3333	0.143307	0.271993	-0.0982319	-0.173532		13.3333	0.128767	0.318491	-0.0884431	-0.204109		13	0.138008	0.216995	-0.0943876	-0.137276		13.3333	0.107253	0.327203	-0.0736619	-0.209867		13.3333	0.142625	0.253172	-0.0977386	-0.16097		13.3333	0.121706	0.321597	-0.0835938	-0.206158
13.6667	0.151195	0.260614	-0.103666	-0.165854		13.6667	0.141756	0.288734	-0.097292	-0.184401		13.6667	0.151389	0.248604	-0.103685	-0.158123		13.6667	0.136563	0.293837	-0.0937504	-0.187728		13.3333	0.145155	0.194833	-0.0991378	-0.122864		13.6667	0.113732	0.302397	-0.0780711	-0.193369		13.6667	0.150591	0.229737	-0.103085	-0.145609		13.6667	0.129075	0.296878	-0.0886099	-0.189728
14	0.159802	0.236948	-0.109457	-0.150315		14	0.15012	0.26447	-0.102956	-0.168373		14	0.159667	0.225765	-0.109241	-0.143152		14	0.144688	0.269347	-0.099256	-0.171539		13.6667	0.152259	0.173759	-0.10383	-0.109235		14	0.120481	0.277711	-0.0826425	-0.177034		14	0.158664	0.207089	-0.108473	-0.130844		14	0.136754	0.272306	-0.0938129	-0.173479
14.3333	0.168569	0.213998	-0.115324	-0.135327		14.3333	0.158749	0.240649	-0.10877	-0.152721		14.3333	0.168058	0.203693	-0.114843	-0.12876		14.3333	0.15308	0.245269	-0.104913	-0.155706		14	0.15923	0.153945	-0.108405	-0.0964887		14.3333	0.127447	0.253391	-0.0873376	-0.161025		14.3333	0.166755	0.185442	-0.113841	-0.116806		14.3333	0.144684	0.248131	-0.0991583	-0.157577
14.6667	0.177402	0.191984	-0.1212	-0.121028		14.6667	0.16756	0.217512	-0.114673	-0.137599		14.6667	0.176471	0.182588	-0.120427	-0.115069		14.6667	0.161658	0.22185	-0.110664	-0.140389		14.3333	0.165985	0.135521	-0.112809	-0.084696		14.6667	0.134566	0.229683	-0.0921102	-0.1455		14.6667	0.174767	0.164977	-0.119124	-0.103604		14.6667	0.152791	0.224598	-0.104593	-0.142179
15	0.186197	0.1711	-0.127015	-0.107533		15	0.17646	0.195283	-0.120603	-0.123148		15	0.18481	0.16262	-0.125928	-0.102182		15	0.170334	0.199319	-0.116447	-0.125734		14.6667	0.172443	0.118567	-0.116994	-0.0738972		15	0.141765	0.206818	-0.0969087	-0.130607		15	0.182604	0.145836	-0.124259	-0.0913182		15	0.16099	0.201939	-0.110059	-0.127433
15.3333	0.194848	0.151501	-0.1327	-0.0949342		15.3333	0.185349	0.174161	-0.126489	-0.10949		15.3333	0.192976	0.143926	-0.131283	-0.090176		15.3333	0.179008	0.177882	-0.122195	-0.111864		15	0.178538	0.103124	-0.120917	-0.0641045		15.3333	0.148962	0.185004	-0.101678	-0.116474		15.3333	0.190172	0.128119	-0.129187	-0.0800014		15.3333	0.169187	0.18036	-0.115491	-0.113465
15.6667	0.203251	0.133302	-0.138187	-0.083293		15.6667	0.19412	0.154308	-0.132262	-0.0967187		15.6667	0.200874	0.126602	-0.136431	-0.0791031		15.6667	0.187576	0.157709	-0.127838	-0.0988789		15.3333	0.184214	0.0891894	-0.124549	-0.0553055		15.6667	0.156072	0.164418	-0.106362	-0.103204		15.6667	0.197389	0.111885	-0.133857	-0.0696792		15.6667	0.177286	0.160033	-0.120825	-0.100375
16	0.211309	0.116577	-0.143415	-0.0726446		16	0.202668	0.135848	-0.137854	-0.0849025		16	0.208418	0.110707	-0.141317	-0.0689892		16	0.195937	0.138928	-0.13331	-0.0868514		15.6667	0.189433	0.0767271	-0.127867	-0.0474671		16	0.163013	0.145195	-0.110906	-0.0908748		16	0.204182	0.0971523	-0.138226	-0.0603516		16	0.185189	0.141091	-0.125999	-0.0882372
16.3333	0.218937	0.101357	-0.148333	-0.0629974		16.3333	0.210895	0.11886	-0.143204	-0.0740805		16.3333	0.215534	0.0962604	-0.145898	-0.059836		16.3333	0.203992	0.121626	-0.13855	-0.075824		16	0.194169	0.0656742	-0.130861	-0.0405404		16.3333	0.169705	0.127429	-0.11526	-0.0795343		16.3333	0.210495	0.0839025	-0.142261	-0.0519967		16.3333	0.192807	0.123621	-0.130954	-0.0770971
16.6667	0.226064	0.0876352	-0.1529	-0.0543361		16.6667	0.218716	0.103382	-0.148258	-0.0642648		16.6667	0.22216	0.0832477	-0.150138	-0.0516246		16.6667	0.211657	0.105846	-0.143505	-0.0658121		16.3333	0.198412	0.055947	-0.133526	-0.0344648		16.6667	0.176076	0.111174	-0.119381	-0.0692044		16.6667	0.216287	0.0720878	-0.14594	-0.0445747		16.6667	0.200056	0.10767	-0.135642	-0.0669718
17	0.232637	0.0753731	-0.157087	-0.0466261		17	0.226057	0.0894127	-0.152974	-0.0554435		17	0.228253	0.071626	-0.154013	-0.0443182		17	0.218859	0.0915904	-0.148134	-0.0568061		16.6667	0.202166	0.0474476	-0.135869	-0.0291726		17	0.182068	0.0964397	-0.123235	-0.0598815		17	0.221534	0.0616365	-0.149254	-0.0380321		17	0.206871	0.093245	-0.140023	-0.0578538
17.3333	0.238623	0.0645052	-0.160876	-0.0398173		17.3333	0.232865	0.076918	-0.157323	-0.0475844		17.3333	0.233786	0.0613287	-0.157512	-0.037867		17.3333	0.225544	0.078828	-0.152406	-0.0487755		17	0.205441	0.0400703	-0.137901	-0.0245921		17.3333	0.187636	0.0832049	-0.126795	-0.0515405		17.3333	0.226229	0.0524597	-0.152201	-0.0323056		17.3333	0.213198	0.0803163	-0.144067	-0.0497143
17.6667	0.244005	0.0549466	-0.164263	-0.0338486		17.6667	0.239103	0.0658352	-0.161286	-0.0406388		17.6667	0.238749	0.0522722	-0.160631	-0.0322113		17.6667	0.231675	0.0674985	-0.156303	-0.0416728		17.3333	0.208262	0.0337062	-0.139638	-0.0206511		17.6667	0.192749	0.0714166	-0.130047	-0.0441388		17.6667	0.230375	0.0444572	-0.154789	-0.0273268		17.6667	0.219004	0.0688265	-0.147758	-0.0425075
18	0.248783	0.0465991	-0.167251	-0.0286521		18	0.244756	0.0560813	-0.164859	-0.0345467		18	0.243144	0.0443617	-0.163377	-0.0272859		18	0.237235	0.0575199	-0.159819	-0.0354384		17.6667	0.210653	0.0282472	-0.141099	-0.0172788		18	0.197391	0.0609997	-0.132984	-0.0376207		18	0.233991	0.0375232	-0.157031	-0.0230244		18	0.224271	0.0586959	-0.151089	-0.0361749
18.3333	0.25297	0.039357	-0.169853	-0.0241563		18.3333	0.249822	0.0475588	-0.168046	-0.0292402		18.3333	0.246987	0.037496	-0.165763	-0.0230228		18.3333	0.242222	0.0487953	-0.162956	-0.0300045		18	0.212645	0.0235892	-0.142305	-0.0144077		18.3333	0.20156	0.0518623	-0.135609	-0.0319214		18.3333	0.237101	0.0315501	-0.158945	-0.0193276		18.3333	0.228997	0.0498288	-0.154064	-0.0306497
18.6667	0.256589	0.0331119	-0.172087	-0.0202894		18.6667	0.254316	0.0401619	-0.17086	-0.0246478		18.6667	0.250302	0.0315722	-0.167808	-0.0193537		18.6667	0.246648	0.0412183	-0.165729	-0.0252991		18.3333	0.21427	0.019634	-0.143277	-0.0119749		18.6667	0.205266	0.043902	-0.137932	-0.026971		18.6667	0.239736	0.0264327	-0.160555	-0.0161678		18.6667	0.233195	0.0421203	-0.156693	-0.0258604
19	0.259672	0.0277565	-0.173976	-0.0169814		19	0.258264	0.0337814	-0.173322	-0.0206968		19	0.25312	0.0264889	-0.169532	-0.0162126		19	0.250539	0.034679	-0.168155	-0.0212489		18.6667	0.21556	0.0162907	-0.144035	-0.0099224		19	0.208529	0.0370111	-0.139968	-0.0226974		19	0.24193	0.0220705	-0.161883	-0.01348		19	0.236886	0.035461	-0.158996	-0.0217341
19.3333	0.262257	0.0231876	-0.175545	-0.0141653		19.3333	0.261701	0.028309	-0.175456	-0.0173164		19.3333	0.255475	0.0221488	-0.170959	-0.0135365		19.3333	0.253927	0.0290677	-0.17026	-0.0177819		19	0.216544	0.0134765	-0.144597	-0.00819787		19.3333	0.211374	0.0310811	-0.141736	-0.019029		19.3333	0.243719	0.0183694	-0.162952	-0.011204		19.3333	0.240102	0.0297413	-0.160994	-0.0181987
19.6667	0.26438	0.0193084	-0.17682	-0.0117792		19.6667	0.264666	0.0236401	-0.17729	-0.0144386		19.6667	0.257402	0.0184606	-0.172114	-0.0112668		19.6667	0.256852	0.0242781	-0.17207	-0.0148294		19.3333	0.217248	0.0111171	-0.144982	-0.00675441		19.6667	0.213834	0.0260058	-0.143259	-0.0158966		19.6667	0.245137	0.0152427	-0.163785	-0.00928488		19.6667	0.242879	0.0248549	-0.162712	-0.0151853
20	0.266081	0.0160291	-0.177825	-0.00976586		20	0.267203	0.0196758	-0.178854	-0.0120003		20	0.258938	0.0153399	-0.173018	-0.00934997		20	0.259356	0.0202101	-0.173613	-0.0123268		19.6667	0.217698	0.00914615	-0.145204	-0.00555053		20	0.215943	0.0216839	-0.144559	-0.013235		20	0.246218	0.012612	-0.164403	-0.00767293		20	0.245258	0.0207011	-0.164179	-0.0126292
20.3333	0.267396	0.0132684	-0.178585	-0.00807388		20.3333	0.269357	0.0163251	-0.180176	-0.0099433		20.3333	0.260116	0.0127101	-0.173694	-0.00773747		20.3333	0.261483	0.0167705	-0.174919	-0.010215		20	0.217913	0.00750545	-0.145275	-0.00454986		20.3333	0.217736	0.018021	-0.145662	-0.0109838		20.3333	0.24699	0.0104068	-0.164823	-0.00632395		20.3333	0.247279	0.0171864	-0.165421	-0.0104705
20.6667	0.268359	0.0109532	-0.17912	-0.00665721		20.6667	0.271171	0.0135048	-0.181286	-0.00821497		20.6667	0.260967	0.0105023	-0.174162	-0.00638596		20.6667	0.263275	0.0138746	-0.176016	-0.0084402		20.3333	0.217911	0.00614411	-0.145206	-0.00372072		20.6667	0.219249	0.0149303	-0.146588	-0.00908776		20.6667	0.24748	0.00856502	-0.165064	-0.00519893		20.6667	0.248983	0.0142251	-0.166464	-0.00865506
21	0.269001	0.00901843	-0.17945	-0.00547516		21	0.272687	0.0111401	-0.18221	-0.0067683		21	0.261518	0.00865554	-0.174437	-0.00525712		21	0.264772	0.011446	-0.176929	-0.0069543		20.6667	0.217705	0.00501804	-0.145004	-0.00303577		21	0.220515	0.012333	-0.147361	-0.00749726		21	0.247711	0.00703177	-0.165137	-0.00426372		21	0.250408	0.0117401	-0.167332	-0.00713419
21.3333	0.269348	0.00740705	-0.17959	-0.0044921		21.3333	0.273943	0.00916477	-0.182973	-0.00556167		21.3333	0.261793	0.00711582	-0.174534	-0.00431732		21.3333	0.266014	0.0094169	-0.177683	-0.00571476		21	0.217306	0.00408928	-0.144676	-0.00247155		21.3333	0.221567	0.0101588	-0.147999	-0.00616803		21.3333	0.247699	0.00575939	-0.165054	-0.00348867		21.3333	0.251589	0.0096625	-0.16805	-0.00586472
21.6667	0.269421	0.00606924	-0.179553	-0.00367703		21.6667	0.274975	0.00752026	-0.183597	-0.00455862		21.6667	0.26181	0.00583615	-0.174465	-0.00353731		21.6667	0.267034	0.00772738	-0.178299	-0.00468421		21.3333	0.216721	0.00332538	-0.144225	-0.00200803		21.6667	0.222431	0.00834531	-0.148523	-0.00506107		21.6667	0.247461	0.00470663	-0.164823	-0.00284822		21.6667	0.252561	0.00793167	-0.168637	-0.00480873
22	0.269238	0.00496186	-0.17935	-0.00300322		22	0.275814	0.00615561	-0.184101	-0.00372743		22	0.261585	0.00477579	-0.174238	-0.00289181		22	0.267864	0.00632523	-0.178799	-0.00383013		21.6667	0.215953	0.00269872	-0.143653	-0.00162821		22	0.223136	0.0068379	-0.148946	-0.00414228		22	0.247007	0.00383804	-0.16445	-0.00232045		22	0.253351	0.00649451	-0.169113	-0.00393315
22.3333	0.268811	0.00404781	-0.178987	-0.00244772		22.3333	0.276488	0.00502667	-0.184504	-0.0030407		22.3333	0.261129	0.00389965	-0.17386	-0.0023591		22.3333	0.268532	0.00516517	-0.179197	-0.00312445		22	0.215007	0.00218592	-0.142963	-0.00131774		22.3333	0.223703	0.00558893	-0.149285	-0.00338207		22.3333	0.246344	0.00312331	-0.16394	-0.00188666		22.3333	0.253987	0.00530493	-0.169493	-0.00320937
22.6667	0.268151	0.00329535	-0.178471	-0.00199095		22.6667	0.277022	0.00409544	-0.184819	-0.00247495		22.6667	0.260451	0.00317765	-0.173336	-0.00192062		22.6667	0.26906	0.0042082	-0.17951	-0.00254306		22.3333	0.213881	0.00176729	-0.142152	-0.00106453		22.6667	0.224153	0.00455726	-0.149552	-0.00275494		22.6667	0.245476	0.00253668	-0.163294	-0.00153101		22.6667	0.254491	0.00432319	-0.169791	-0.00261283
23	0.267263	0.00267751	-0.177805	-0.00161631		23	0.277436	0.00332941	-0.185061	-0.00201012		23	0.259555	0.00258421	-0.172666	-0.00156061		23	0.269471	0.00342097	-0.17975	-0.00206536		22.6667	0.212575	0.00142631	-0.141221	-0.000858497		23	0.224503	0.00370757	-0.149757	-0.00223909		23	0.244406	0.00205636	-0.162513	-0.00124012		23	0.254883	0.00351529	-0.170021	-0.00212251
23.3333	0.266151	0.00217141	-0.176989	-0.00130974		23.3333	0.277748	0.00270095	-0.185241	-0.0016292		23.3333	0.258444	0.00209763	-0.171854	-0.00126574		23.3333	0.269781	0.00277511	-0.179929	-0.00167389		23	0.211087	0.00114918	-0.140167	-0.000691193		23.3333	0.224768	0.00300969	-0.14991	-0.0018159		23.3333	0.243134	0.00166399	-0.161597	-0.00100272		23.3333	0.255179	0.00285224	-0.170191	-0.00172056
23.6667	0.264815	0.00175782	-0.176023	-0.00105946		23.6667	0.277973	0.00218665	-0.185366	-0.00131782		23.6667	0.257117	0.00169958	-0.170897	-0.00102475		23.6667	0.270005	0.00224657	-0.180054	-0.00135389		23.3333	0.209414	0.000924399	-0.138989	-0.000555612		23.6667	0.22496	0.00243802	-0.150017	-0.00146965		23.6667	0.241657	0.00134417	-0.160543	-0.0008094		23.6667	0.255393	0.00230946	-0.17031	-0.0013919
24	0.263255	0.00142056	-0.174907	-0.000855566		24	0.278125	0.0017668	-0.185445	-0.00106388		24	0.255573	0.00137468	-0.169794	-0.000828247		24	0.270156	0.0018151	-0.180133	-0.00109293		23.6667	0.207553	0.000742437	-0.137685	-0.00044595		24	0.225091	0.00197092	-0.150086	-0.00118703		24	0.239973	0.00108403	-0.159351	-0.000652299		24	0.255538	0.00186624	-0.170387	-0.0011238
24.3333	0.261467	0.00114613	-0.173639	-0.000689801		24.3333	0.278212	0.00142484	-0.185485	-0.000857264		24.3333	0.253809	0.00111006	-0.168544	-0.000668336		24.3333	0.270244	0.00146369	-0.180174	-0.000880609		24	0.205501	0.000595414	-0.136252	-0.000357415		24.3333	0.225167	0.00159018	-0.150121	-0.000956914		24.3333	0.238079	0.000872865	-0.158017	-0.00052488		24.3333	0.255623	0.00150517	-0.170426	-0.000905622
24.6667	0.259449	0.000923269	-0.172215	-0.0005553		24.6667	0.278243	0.00114695	-0.185489	-0.000689523		24.6667	0.251822	0.000894952	-0.167143	-0.000538464		24.6667	0.270277	0.00117814	-0.18018	-0.000708244		24.3333	0.203256	0.000476831	-0.13469	-0.00028606		24.6667	0.225197	0.00128056	-0.150128	-0.000769968		24.6667	0.235971	0.000701776	-0.156539	-0.000421729		24.6667	0.255655	0.0012117	-0.170432	-0.000728462
25	0.257197	0.00074263	-0.170634	-0.00044637		25	0.278225	0.000921616	-0.185463	-0.00055363		25	0.249607	0.00072044	-0.16559	-0.000433187		25	0.270263	0.000946595	-0.180156	-0.000568613		24.6667	0.200815	0.00038135	-0.132997	-0.000228648		25	0.225186	0.00102934	-0.150108	-0.000618428		25	0.233646	0.000563412	-0.154915	-0.000338373		25	0.255642	0.000973689	-0.17041	-0.000584919
25.3333	0.254707	0.000596481	-0.168894	-0.000358307		25.3333	0.278164	0.000739273	-0.185409	-0.000443763		25.3333	0.247162	0.000579121	-0.163882	-0.000348		25.3333	0.270205	0.000759244	-0.180104	-0.000455732		25	0.198175	0.000304594	-0.13117	-0.000182527		25.3333	0.225139	0.000825942	-0.150066	-0.000495847		25.3333	0.2311	0.000451707	-0.153143	-0.000271127		25.3333	0.255587	0.000781067	-0.170361	-0.000468854
25.6667	0.251976	0.000478442	-0.166992	-0.000287235		25.6667	0.278063	0.000592016	-0.185329	-0.000355113		25.6667	0.244483	0.00046488	-0.162017	-0.000279188		25.6667	0.270108	0.000607953	-0.180027	-0.000364657		25.3333	0.195335	0.000242987	-0.12921	-0.000145533		25.6667	0.225058	0.0006616	-0.150002	-0.000396894		25.6667	0.22833	0.000361675	-0.151221	-0.000216967		25.6667	0.255495	0.000625494	-0.170288	-0.000375195
26	0.249001	0.000383263	-0.164927	-0.000229967		26	0.277925	0.000473324	-0.185226	-0.000283719		26	0.241567	0.000372684	-0.159993	-0.000223694		26	0.269974	0.000486019	-0.179927	-0.000291316		25.6667	0.192293	0.000193611	-0.127113	-0.000115902		26	0.224947	0.000529081	-0.149918	-0.00031717		26	0.225334	0.000289225	-0.149148	-0.000173412		26	0.255369	0.00050009	-0.170193	-0.000299762
26.3333	0.245779	0.000306638	-0.162696	-0.000183894		26.3333	0.277752	0.000377834	-0.185099	-0.000226328		26.3333	0.238411	0.000298398	-0.157808	-0.00017901		26.3333	0.269807	0.00038793	-0.179804	-0.000232365		26	0.189046	0.000154094	-0.124879	-9.22014e-05		26.3333	0.224806	0.000422428	-0.149815	-0.00025306		26.3333	0.22211	0.000231011	-0.146922	-0.000138438		26.3333	0.255211	0.000399195	-0.170077	-0.000239121
26.6667	0.242309	0.000245043	-0.160298	-0.000146881		26.6667	0.277545	0.00030115	-0.18495	-0.000180275		26.6667	0.235013	0.000238631	-0.155462	-0.000143083		26.6667	0.269606	0.000309165	-0.179659	-0.000185065		26.3333	0.18559	0.00012251	-0.122504	-7.32695e-05		26.6667	0.224638	0.000336751	-0.149693	-0.000201599		26.6667	0.218655	0.000184303	-0.14454	-0.000110394		26.6667	0.25502	0.000318168	-0.16994	-0.00019046
27	0.238586	0.0001956	-0.157732	-0.000117188		27	0.277304	0.000239676	-0.184778	-0.000143384		27	0.231371	0.000190617	-0.152951	-0.000114238		27	0.269372	0.000246029	-0.179493	-0.000147178		26.6667	0.181922	9.72986e-05	-0.119986	-5.81658e-05		27	0.224441	0.000268047	-0.149553	-0.000160366		27	0.214966	0.000146878	-0.142002	-8.79361e-05		27	0.254799	0.000253211	-0.169781	-0.000151479
27.3333	0.23461	0.000155965	-0.154995	-9.33992e-05		27.3333	0.27703	0.000190477	-0.184583	-0.000113882		27.3333	0.227482	0.000152097	-0.150274	-9.11102e-05		27.3333	0.269105	0.000195506	-0.179303	-0.000116883		27	0.178035	7.71988e-05	-0.117319	-4.61307e-05		27.3333	0.224217	0.00021305	-0.149393	-0.000127383		27.3333	0.21104	0.00011693	-0.139304	-6.99755e-05		27.3333	0.254545	0.000201225	-0.169601	-0.000120305
27.6667	0.230375	0.000124233	-0.152084	-7.43647e-05		27.6667	0.27672	0.000151168	-0.184364	-9.03261e-05		27.6667	0.223341	0.000121234	-0.147429	-7.25903e-05		27.6667	0.268804	0.000155142	-0.17909	-9.26959e-05		27.3333	0.173923	6.11932e-05	-0.1145	-3.65518e-05		27.6667	0.223963	0.000169098	-0.149214	-0.000101043		27.6667	0.206872	9.2996e-05	-0.136442	-5.56288e-05		27.6667	0.254259	0.000159689	-0.169399	-9.54149e-05
28	0.225877	9.88608e-05	-0.148995	-5.91526e-05		28	0.276373	0.00011981	-0.18412	-7.15476e-05		28	0.218945	9.6537e-05	-0.14441	-5.77784e-05		28	0.268467	0.000122946	-0.178852	-7.34167e-05		27.6667	0.169576	4.84621e-05	-0.111521	-2.89362e-05		28	0.223678	0.00013403	-0.149013	-8.00411e-05		28	0.202455	7.38903e-05	-0.133412	-4.41823e-05		28	0.253939	0.000126556	-0.169174	-7.55736e-05
28.3333	0.221109	7.85969e-05	-0.145724	-4.70093e-05		28.3333	0.275987	9.48329e-05	-0.183848	-5.66003e-05		28.3333	0.214286	7.67981e-05	-0.141214	-4.59459e-05		28.3333	0.268091	9.73042e-05	-0.178588	-5.80724e-05		28	0.164987	3.83466e-05	-0.108377	-2.2888e-05		28.3333	0.223362	0.000106093	-0.148791	-6.33218e-05		28.3333	0.197781	5.86565e-05	-0.130207	-3.50598e-05		28.3333	0.253582	0.000100165	-0.168923	-5.97807e-05
28.6667	0.216063	6.24311e-05	-0.142264	-3.73265e-05		28.6667	0.275558	7.4968e-05	-0.183547	-4.47199e-05		28.6667	0.209355	6.10397e-05	-0.137833	-3.65042e-05		28.6667	0.267674	7.69129e-05	-0.178295	-4.58777e-05		28.3333	0.160144	3.03176e-05	-0.105061	-1.80895e-05		28.6667	0.22301	8.3872e-05	-0.148543	-5.00314e-05		28.6667	0.192841	4.6523e-05	-0.126822	-2.77974e-05		28.6667	0.253186	7.91771e-05	-0.168645	-4.72289e-05
29	0.210729	4.95484e-05	-0.138608	-2.96137e-05		29	0.275083	5.91916e-05	-0.183214	-3.52905e-05		29	0.204144	4.8473e-05	-0.134261	-2.89783e-05		29	0.267212	6.07203e-05	-0.177971	-3.62e-05		28.6667	0.155039	2.3951e-05	-0.101568	-1.42861e-05		29	0.22262	6.62223e-05	-0.14827	-3.9482e-05		29	0.187625	3.68691e-05	-0.123248	-2.20216e-05		29	0.252747	6.25096e-05	-0.168337	-3.72671e-05
29.3333	0.205094	3.92927e-05	-0.134748	-2.34763e-05		29.3333	0.274558	4.66797e-05	-0.182845	-2.78167e-05		29.3333	0.19864	3.84619e-05	-0.130491	-2.29856e-05		29.3333	0.266701	4.78798e-05	-0.177612	-2.85303e-05		29	0.149664	1.89073e-05	-0.0978938	-1.12742e-05		29.3333	0.222189	5.22236e-05	-0.147967	-3.11198e-05		29.3333	0.18212	2.91957e-05	-0.119479	-1.74326e-05		29.3333	0.252262	4.92918e-05	-0.167996	-2.93719e-05
29.6667	0.199148	3.11362e-05	-0.130676	-1.85971e-05		29.6667	0.273978	3.67703e-05	-0.182438	-2.19008e-05		29.6667	0.192832	3.04948e-05	-0.126514	-1.82183e-05		29.6667	0.266136	3.77112e-05	-0.177215	-2.24601e-05		29.3333	0.144017	1.49153e-05	-0.0940381	-8.8912e-06		29.6667	0.221712	4.11359e-05	-0.147632	-2.45005e-05		29.6667	0.176317	2.31022e-05	-0.115508	-1.379e-05		29.6667	0.251725	3.8824e-05	-0.167619	-2.3123e-05
30	0.192879	2.46552e-05	-0.126385	-1.47218e-05		30	0.273336	2.89322e-05	-0.181987	-1.72242e-05		30	0.18671	2.41602e-05	-0.122324	-1.44295e-05		30	0.265511	2.9669e-05	-0.176777	-1.76619e-05		29.6667	0.138097	1.17583e-05	-0.0900032	-7.00732e-06		30	0.221185	3.23655e-05	-0.147262	-1.92675e-05		30	0.170208	1.82678e-05	-0.111332	-1.09011e-05		30	0.251132	3.05449e-05	-0.167202	-1.81833e-05
30.3333	0.186277	1.95102e-05	-0.121872	-1.16464e-05		30.3333	0.272626	2.27404e-05	-0.181489	-1.35318e-05		30.3333	0.180263	1.91283e-05	-0.117917	-1.14209e-05		30.3333	0.26482	2.33167e-05	-0.176292	-1.3874e-05		30	0.131912	9.26366e-06	-0.0857962	-5.51918e-06		30.3333	0.220601	2.54371e-05	-0.146853	-1.51359e-05		30.3333	0.163788	1.44355e-05	-0.106948	-8.61188e-06		30.3333	0.250475	2.40052e-05	-0.166742	-1.42837e-05
30.6667	0.179337	1.54291e-05	-0.117132	-9.20784e-06		30.6667	0.271841	1.7855e-05	-0.180938	-1.062e-05		30.6667	0.173488	1.51345e-05	-0.113291	-9.03395e-06		30.6667	0.264056	1.83053e-05	-0.175756	-1.08873e-05		30.3333	0.125476	7.29389e-06	-0.08143	-4.34451e-06		30.6667	0.219956	1.99706e-05	-0.1464	-1.18777e-05		30.6667	0.157057	1.14001e-05	-0.10236	-6.79928e-06		30.6667	0.24975	1.88458e-05	-0.166232	-1.12087e-05
31	0.172059	1.21944e-05	-0.11217	-7.27568e-06		31	0.270974	1.40051e-05	-0.180329	-8.32653e-06		31	0.166385	1.19673e-05	-0.108449	-7.14157e-06		31	0.263211	1.43565e-05	-0.175163	-8.53504e-06		30.6667	0.118813	5.73964e-06	-0.076923	-3.4179e-06		31	0.219243	1.56627e-05	-0.145899	-9.31149e-06		31	0.150024	8.99771e-06	-0.0975764	-5.36511e-06		31	0.248947	1.47803e-05	-0.165669	-8.78692e-06
31.3333	0.16445	9.63259e-06	-0.106992	-5.74585e-06		31.3333	0.270015	1.09745e-05	-0.179657	-6.52209e-06		31.3333	0.158962	9.45742e-06	-0.103399	-5.64243e-06		31.3333	0.262277	1.12486e-05	-0.174508	-6.68459e-06		31	0.111956	4.51407e-06	-0.0723002	-2.68744e-06		31.3333	0.218455	1.22718e-05	-0.145346	-7.29254e-06		31.3333	0.142705	7.09763e-06	-0.0926107	-4.23115e-06		31.3333	0.24806	1.15805e-05	-0.165047	-6.88174e-06
31.6667	0.156527	7.60496e-06	-0.101614	-4.53537e-06		31.6667	0.268955	8.59173e-06	-0.178914	-5.10398e-06		31.6667	0.151236	7.46986e-06	-0.0981566	-4.4556e-06		31.6667	0.261246	8.80517e-06	-0.173784	-5.23047e-06		31.3333	0.104945	3.54824e-06	-0.0675926	-2.11193e-06		31.6667	0.217584	9.6058e-06	-0.144735	-5.70593e-06		31.6667	0.135127	5.59582e-06	-0.0874843	-3.33511e-06		31.6667	0.24708	9.06476e-06	-0.16436	-5.38461e-06
32	0.148316	6.00115e-06	-0.0960578	-3.57815e-06		32	0.267786	6.72019e-06	-0.178094	-3.99065e-06		32	0.143234	5.89693e-06	-0.0927431	-3.5166e-06		32	0.260107	6.88626e-06	-0.172986	-4.08903e-06		31.6667	0.0978328	2.78755e-06	-0.0628366	-1.65876e-06		32	0.216622	7.51198e-06	-0.144061	-4.46043e-06		32	0.127326	4.40952e-06	-0.0822257	-2.6275e-06		32	0.245998	7.08908e-06	-0.163601	-4.2094e-06
32.3333	0.139857	4.73329e-06	-0.0903526	-2.82161e-06		32.3333	0.266496	5.25175e-06	-0.17719	-3.1175e-06		32.3333	0.134995	4.65287e-06	-0.0871886	-2.77411e-06		32.3333	0.258851	5.38083e-06	-0.172106	-3.19394e-06		32	0.0906769	2.18874e-06	-0.0580728	-1.30211e-06		32.3333	0.215562	5.8693e-06	-0.143319	-3.48372e-06		32.3333	0.119351	3.47296e-06	-0.07687	-2.06897e-06		32.3333	0.244805	5.53912e-06	-0.162766	-3.28783e-06
32.6667	0.131201	3.73154e-06	-0.084536	-2.22399e-06		32.6667	0.265075	4.10075e-06	-0.176196	-2.4334e-06		32.6667	0.12657	3.66946e-06	-0.0815298	-2.18731e-06		32.6667	0.257468	4.20098e-06	-0.171139	-2.49273e-06		32.3333	0.0835414	1.7176e-06	-0.0533449	-1.02157e-06		32.6667	0.214395	4.58186e-06	-0.142502	-2.71857e-06		32.6667	0.111259	2.73395e-06	-0.0714588	-1.62835e-06		32.6667	0.243492	4.32437e-06	-0.161847	-2.56588e-06
33	0.122407	2.94042e-06	-0.078652	-1.75211e-06		33	0.263514	3.19944e-06	-0.175105	-1.89791e-06		33	0.118019	2.89247e-06	-0.0758105	-1.72377e-06		33	0.255948	3.27719e-06	-0.170076	-1.94392e-06		32.6667	0.0764933	1.34709e-06	-0.0486978	-8.00985e-07		33	0.213112	3.57385e-06	-0.141606	-2.11974e-06		33	0.103117	2.1511e-06	-0.0660384	-1.2809e-06		33	0.242048	3.37328e-06	-0.160837	-2.00086e-06
33.3333	0.113549	2.31591e-06	-0.0727506	-1.37968e-06		33.3333	0.261801	2.49431e-06	-0.173909	-1.47915e-06		33.3333	0.109412	2.27885e-06	-0.0700795	-1.35777e-06		33.3333	0.254281	2.55457e-06	-0.168912	-1.51479e-06		33	0.0695999	1.05586e-06	-0.0441752	-6.27638e-07		33.3333	0.211705	2.78536e-06	-0.140624	-1.65151e-06		33.3333	0.0949979	1.6916e-06	-0.0606586	-1.00704e-06		33.3333	0.240464	2.6293e-06	-0.159732	-1.55906e-06
33.6667	0.104703	1.82313e-06	-0.0668856	-1.08585e-06		33.6667	0.259927	1.94315e-06	-0.172603	-1.15195e-06		33.6667	0.100826	1.79447e-06	-0.0643892	-1.06891e-06		33.6667	0.252456	1.98981e-06	-0.16764	-1.17954e-06		33.3333	0.0629258	8.27054e-07	-0.0398186	-4.91479e-07		33.6667	0.210166	2.16916e-06	-0.139551	-1.28573e-06		33.6667	0.0869779	1.32952e-06	-0.0553705	-7.91275e-07		33.6667	0.238732	2.04787e-06	-0.158524	-1.21392e-06
34	0.0959535	1.43443e-06	-0.0611123	-8.54131e-07		34	0.257881	1.51271e-06	-0.171179	-8.96514e-07		34	0.0923414	1.41226e-06	-0.0587935	-8.41018e-07		34	0.250465	1.54881e-06	-0.166254	-9.17847e-07		33.6667	0.05653	6.47384e-07	-0.0356646	-3.84585e-07		34	0.208487	1.68803e-06	-0.138382	-1.00024e-06		34	0.0791336	1.04431e-06	-0.0502242	-6.21357e-07		34	0.236841	1.59387e-06	-0.157208	-9.44514e-07
34.3333	0.0873833	1.12796e-06	-0.0554855	-6.71458e-07		34.3333	0.255655	1.17683e-06	-0.169631	-6.97259e-07		34.3333	0.0840392	1.11079e-06	-0.0533456	-6.61303e-07		34.3333	0.248298	1.20473e-06	-0.164748	-7.13741e-07		34	0.0504637	5.06372e-07	-0.031744	-3.00713e-07		34.3333	0.20666	1.31269e-06	-0.137113	-7.77598e-07		34.3333	0.0715389	8.19761e-07	-0.0452667	-4.87604e-07		34.3333	0.234783	1.23967e-06	-0.155778	-7.34406e-07
34.6667	0.0790732	8.86414e-07	-0.050057	-5.2751e-07		34.6667	0.253239	9.14945e-07	-0.167955	-5.4195e-07		34.6667	0.0759975	8.73116e-07	-0.0480952	-5.19643e-07		34.6667	0.245947	9.3649e-07	-0.163117	-5.54672e-07		34.3333	0.0447684	3.95767e-07	-0.028081	-2.34944e-07		34.6667	0.204679	1.02011e-06	-0.135739	-6.0411e-07		34.6667	0.0642611	6.4305e-07	-0.0405399	-3.82368e-07		34.6667	0.232551	9.63547e-07	-0.15423	-5.70669e-07
35	0.0710978	6.96118e-07	-0.0448733	-4.14129e-07		35	0.250627	7.10905e-07	-0.166146	-4.20984e-07		35	0.0682879	6.85814e-07	-0.0430868	-4.08032e-07		35	0.243404	7.27527e-07	-0.161355	-4.30796e-07		34.6667	0.0394746	3.09064e-07	-0.0246921	-1.83403e-07		35	0.202538	7.92222e-07	-0.134256	-4.69027e-07		35	0.0573585	5.04054e-07	-0.036079	-2.99613e-07		35	0.230138	7.48459e-07	-0.152558	-4.43165e-07
35.3333	0.0635221	5.46269e-07	-0.0399738	-3.24867e-07		35.3333	0.24781	5.52048e-07	-0.164198	-3.26834e-07		35.3333	0.0609724	5.38283e-07	-0.038358	-3.20141e-07		35.3333	0.240663	5.64861e-07	-0.15946	-3.34395e-07		35	0.0346018	2.41146e-07	-0.0215867	-1.43042e-07		35.3333	0.20023	6.1486e-07	-0.13266	-3.63927e-07		35.3333	0.0508785	3.94785e-07	-0.0319114	-2.34574e-07		35.3333	0.227536	5.81037e-07	-0.150759	-3.43948e-07
35.6667	0.0563994	4.28332e-07	-0.0353896	-2.54633e-07		35.6667	0.244783	4.28454e-07	-0.162107	-2.53604e-07		35.6667	0.0541015	4.22142e-07	-0.033938	-2.5097e-07		35.6667	0.237717	4.38323e-07	-0.157426	-2.59425e-07		35.3333	0.0301583	1.87981e-07	-0.0187669	-1.1146e-07		35.6667	0.197751	4.76921e-07	-0.130949	-2.82213e-07		35.6667	0.0448558	3.08938e-07	-0.0280561	-1.83492e-07		35.6667	0.22474	4.50809e-07	-0.148829	-2.66796e-07
36	0.0497695	3.35566e-07	-0.0311427	-1.99404e-07		36	0.241539	3.32358e-07	-0.159871	-1.96682e-07		36	0.0477126	3.30768e-07	-0.0298474	-1.96566e-07		36	0.234561	3.39952e-07	-0.15525	-2.01159e-07		35.6667	0.0261425	1.46399e-07	-0.0162289	-8.67679e-08		36	0.195095	3.69717e-07	-0.129118	-2.18724e-07		36	0.0393126	2.41538e-07	-0.0245236	-1.434e-07		36	0.221746	3.4958e-07	-0.146764	-2.06841e-07
36.3333	0.0436585	2.62647e-07	-0.0272458	-1.56006e-07		36.3333	0.238074	2.57688e-07	-0.157485	-1.52463e-07		36.3333	0.0418295	2.5893e-07	-0.0260975	-1.53808e-07		36.3333	0.231189	2.63526e-07	-0.152928	-1.55904e-07		36	0.0225441	1.13904e-07	-0.0139632	-6.74793e-08		36.3333	0.19226	2.86454e-07	-0.127167	-1.69427e-07		36.3333	0.0342583	1.88662e-07	-0.0213165	-1.11958e-07		36.3333	0.218547	2.70942e-07	-0.144562	-1.60278e-07
36.6667	0.0380788	2.05372e-07	-0.0237029	-1.21931e-07		36.6667	0.234381	1.99702e-07	-0.154946	-1.18132e-07		36.6667	0.036463	2.02493e-07	-0.0226915	-1.20229e-07		36.6667	0.227596	2.04186e-07	-0.150458	-1.20774e-07		36.3333	0.0193455	8.85336e-08	-0.0119564	-5.24259e-08		36.6667	0.18924	2.21827e-07	-0.12509	-1.31174e-07		36.6667	0.0296912	1.47213e-07	-0.0184302	-8.73219e-08		36.6667	0.215139	2.09892e-07	-0.142218	-1.24138e-07
37	0.0330299	1.60421e-07	-0.0205102	-9.51987e-08		37	0.230456	1.54696e-07	-0.152249	-9.14928e-08		37	0.0316115	1.58194e-07	-0.0196248	-9.38828e-08		37	0.223777	1.58137e-07	-0.147835	-9.35198e-08		36.6667	0.0165236	6.87442e-08	-0.0101918	-4.06893e-08		37	0.18603	1.71695e-07	-0.122886	-1.01508e-07		37	0.0255993	1.14752e-07	-0.015854	-6.80353e-08		37	0.211517	1.62523e-07	-0.13973	-9.61038e-08
37.3333	0.0285007	1.25175e-07	-0.017657	-7.42469e-08		37.3333	0.226291	1.19783e-07	-0.149391	-7.08322e-08		37.3333	0.027263	1.23454e-07	-0.0168865	-7.32304e-08		37.3333	0.219726	1.22422e-07	-0.145054	-7.23859e-08		37	0.0140517	5.33238e-08	-0.00865076	-3.1548e-08		37.3333	0.182627	1.3283e-07	-0.12055	-7.85151e-08		37.3333	0.0219627	8.93538e-08	-0.0135726	-5.29519e-08		37.3333	0.207674	1.25789e-07	-0.137093	-7.43686e-08
37.6667	0.0244704	9.75657e-08	-0.0151273	-5.78421e-08		37.6667	0.221881	9.27136e-08	-0.146366	-5.48164e-08		37.6667	0.0233966	9.62372e-08	-0.0144605	-5.70579e-08		37.6667	0.215436	9.47355e-08	-0.142111	-5.60063e-08		37.3333	0.0119005	4.13201e-08	-0.00731347	-2.44353e-08		37.6667	0.179023	1.02716e-07	-0.118078	-6.07036e-08		37.6667	0.0187551	6.95017e-08	-0.0115669	-4.11677e-08		37.6667	0.203605	9.73172e-08	-0.134302	-5.7526e-08
38	0.0209114	7.59606e-08	-0.0129008	-4.50111e-08		38	0.217216	7.17355e-08	-0.143168	-4.2407e-08		38	0.019985	7.49365e-08	-0.012327	-4.44069e-08		38	0.210898	7.32833e-08	-0.139	-4.33174e-08		37.6667	0.0100399	3.19859e-08	-0.00615982	-1.89071e-08		38	0.175212	7.9395e-08	-0.115466	-4.69131e-08		38	0.0159457	5.40013e-08	-0.00981573	-3.1971e-08		38	0.199302	7.52607e-08	-0.131352	-4.44808e-08
38.3333	0.017791	5.90727e-08	-0.0109548	-3.49865e-08		38.3333	0.212287	5.54853e-08	-0.139791	-3.2796e-08		38.3333	0.0169959	5.82844e-08	-0.0104634	-3.45218e-08		38.3333	0.206104	5.6669e-08	-0.135716	-3.34921e-08		38	0.00843958	2.47353e-08	-0.00517	-1.46148e-08		38.3333	0.171186	6.13442e-08	-0.112708	-3.62411e-08		38.3333	0.0135014	4.19118e-08	-0.00829638	-2.48017e-08		38.3333	0.194755	5.81818e-08	-0.128237	-3.43817e-08
38.6667	0.0150734	4.58869e-08	-0.0092648	-2.71636e-08		38.6667	0.207085	4.29028e-08	-0.136228	-2.53556e-08		38.6667	0.0143942	4.52811e-08	-0.00884596	-2.68067e-08		38.6667	0.201043	4.38073e-08	-0.13225	-2.58873e-08		38.3333	0.00707041	1.91091e-08	-0.00432501	-1.12858e-08		38.6667	0.166937	4.73791e-08	-0.109798	-2.79864e-08		38.6667	0.0113877	3.24933e-08	-0.00698596	-1.92192e-08		38.6667	0.189957	4.49633e-08	-0.124951	-2.65667e-08
39	0.012721	3.56038e-08	-0.00780588	-2.10659e-08		39	0.201598	3.3164e-08	-0.132472	-1.95977e-08		39	0.0121436	3.51391e-08	-0.00745049	-2.07924e-08		39	0.195706	3.38545e-08	-0.128596	-2.00034e-08		38.6667	0.00590463	1.47482e-08	-0.00360703	-8.70658e-09		39	0.162457	3.658e-08	-0.106731	-2.16043e-08		39	0.00957018	2.51641e-08	-0.0058619	-1.48771e-08		39	0.184896	3.47368e-08	-0.121487	-2.05217e-08
39.3333	0.0106966	2.75939e-08	-0.00655339	-1.63186e-08		39.3333	0.195816	2.56292e-08	-0.128516	-1.51435e-08		39.3333	0.0102078	2.7238e-08	-0.0062531	-1.61094e-08		39.3333	0.190083	2.61558e-08	-0.124749	-1.54528e-08		39	0.00491646	1.13715e-08	-0.00299958	-6.71042e-09		39.3333	0.157737	2.82328e-08	-0.103502	-1.66721e-08		39.3333	0.00801552	1.94673e-08	-0.00490256	-1.15039e-08		39.3333	0.179564	2.68283e-08	-0.117839	-1.58477e-08
39.6667	0.00896356	2.13621e-08	-0.00548361	-1.26272e-08		39.6667	0.189731	1.98014e-08	-0.124355	-1.1699e-08		39.6667	0.00855147	2.10901e-08	-0.00523087	-1.24674e-08		39.6667	0.184163	2.02027e-08	-0.120702	-1.19346e-08		39.3333	0.0040823	8.75973e-09	-0.00248771	-5.16712e-09		39.6667	0.152769	2.17835e-08	-0.100106	-1.2862e-08		39.6667	0.00669215	1.50443e-08	-0.00408762	-8.88622e-09		39.6667	0.173952	2.07147e-08	-0.114002	-1.2235e-08
40	0.00748726	1.65196e-08	-0.00457421	-9.7602e-09		40	0.183334	1.52956e-08	-0.119986	-9.0361e-09		40	0.00714113	1.63121e-08	-0.00436226	-9.6384e-09		40	0.177942	1.5601e-08	-0.116452	-9.21536e-09		39.6667	0.00338083	6.74162e-09	-0.00205795	-3.97515e-09		40	0.147548	1.68024e-08	-0.0965402	-9.91975e-09		40	0.0055707	1.16143e-08	-0.00339832	-6.85721e-09		40	0.168054	1.59902e-08	-0.109973	-9.44359e-09
40.3333	0.00623536	1.27611e-08	-0.00380452	-7.53613e-09		40.3333	0.176623	1.18127e-08	-0.115408	-6.97805e-09		40.3333	0.00594565	1.26031e-08	-0.00362739	-7.44347e-09		40.3333	0.171415	1.2045e-08	-0.112	-7.11431e-09		40	0.00279303	5.18383e-09	-0.00169838	-3.05545e-09		40.3333	0.142072	1.29568e-08	-0.0928056	-7.64855e-09		40.3333	0.00462428	8.95733e-09	-0.00281764	-5.28625e-09		40.3333	0.161866	1.23405e-08	-0.105753	-7.28748e-09
40.6667	0.00517819	9.84735e-09	-0.0031557	-5.81284e-09		40.6667	0.1696	9.12141e-09	-0.110624	-5.38787e-09		40.6667	0.0049365	9.72732e-09	-0.00300814	-5.74249e-09		40.6667	0.164585	9.2979e-09	-0.107348	-5.49134e-09		40.3333	0.00230211	3.98254e-09	-0.00139848	-2.34653e-09		40.6667	0.136344	9.98883e-09	-0.0889051	-5.89591e-09		40.6667	0.00382863	6.90142e-09	-0.00233025	-4.07125e-09		40.6667	0.155392	9.5219e-09	-0.101344	-5.62253e-09
41	0.00428891	7.59117e-09	-0.00261082	-4.4791e-09		41	0.162273	7.04219e-09	-0.105644	-4.15947e-09		41	0.00408791	7.50014e-09	-0.00248826	-4.42579e-09		41	0.15746	7.17614e-09	-0.102505	-4.23796e-09		40.6667	0.00189334	3.05706e-09	-0.00114909	-1.8006e-09		41	0.130371	7.6989e-09	-0.0848463	-4.54385e-09		41	0.0031621	5.31234e-09	-0.00192256	-3.13258e-09		41	0.148639	7.3457e-09	-0.0967539	-4.3372e-09
41.3333	0.00354355	5.84612e-09	-0.00215482	-3.44801e-09		41.3333	0.154659	5.43621e-09	-0.100481	-3.21073e-09		41.3333	0.00337687	5.77722e-09	-0.00205331	-3.40769e-09		41.3333	0.150056	5.53775e-09	-0.097485	-3.27021e-09		41	0.00155395	2.34474e-09	-0.000942282	-1.38057e-09		41.3333	0.124168	5.93264e-09	-0.0806413	-3.50109e-09		41.3333	0.00260558	4.08539e-09	-0.00158264	-2.40813e-09		41.3333	0.141623	5.6659e-09	-0.0919971	-3.34515e-09
41.6667	0.0029209	4.4979e-09	-0.00177442	-2.65176e-09		41.6667	0.146784	4.19597e-09	-0.0951552	-2.4781e-09		41.6667	0.00278305	4.44585e-09	-0.00169056	-2.62133e-09		41.6667	0.142399	4.27287e-09	-0.0923075	-2.52312e-09		41.3333	0.0012729	1.79698e-09	-0.000771219	-1.0577e-09		41.6667	0.117756	4.57064e-09	-0.0763073	-2.69709e-09		41.6667	0.00214233	3.13901e-09	-0.00130005	-1.84959e-09		41.6667	0.134368	4.36955e-09	-0.0870923	-2.57962e-09
42	0.00240236	3.45738e-09	-0.00145804	-2.03752e-09		42	0.138682	3.23833e-09	-0.0896941	-1.91243e-09		42	0.00228864	3.41813e-09	-0.00138894	-2.01459e-09		42	0.134523	3.29648e-09	-0.0869989	-1.94646e-09		41.6667	0.00104075	1.37612e-09	-0.000630067	-8.09727e-10		42	0.111166	3.52063e-09	-0.0718672	-2.07731e-09		42	0.00175781	2.40978e-09	-0.00106577	-1.41939e-09		42	0.126908	3.3693e-09	-0.0820645	-1.98898e-09
42.3333	0.00197177	2.65518e-09	-0.00119564	-1.56418e-09		42.3333	0.1304	2.49897e-09	-0.0841307	-1.47572e-09		42.3333	0.00187818	2.62565e-09	-0.00113884	-1.54693e-09		42.3333	0.126473	2.54291e-09	-0.0815917	-1.50142e-09		42	0.000849446	1.05306e-09	-0.000513861	-6.19438e-10		42.3333	0.104436	2.7113e-09	-0.0673486	-1.59964e-09		42.3333	0.00143949	1.84841e-09	-0.000872042	-1.08836e-09		42.3333	0.119285	2.59765e-09	-0.0769449	-1.53336e-09
42.6667	0.00161517	2.03735e-09	-0.000978584	-1.19977e-09		42.6667	0.121992	1.9282e-09	-0.0785042	-1.1386e-09		42.6667	0.00153832	2.01515e-09	-0.000931983	-1.18683e-09		42.6667	0.118302	1.96135e-09	-0.0761241	-1.15798e-09		42.3333	0.000692137	8.05257e-10	-0.000418397	-4.73533e-10		42.6667	0.0976103	2.08762e-09	-0.0627842	-1.23156e-09		42.6667	0.00117663	1.41667e-09	-0.000712238	-8.33864e-10		42.6667	0.111549	2.00242e-09	-0.0717697	-1.18192e-09
43	0.00132059	1.56196e-09	-0.000799468	-9.19497e-10		43	0.113521	1.48761e-09	-0.0728586	-8.78377e-10		43	0.00125763	1.54532e-09	-0.000761319	-9.09799e-10		43	0.11007	1.51259e-09	-0.0706389	-8.92968e-10		42.6667	0.000563054	6.15342e-10	-0.000340131	-3.61748e-10		43	0.0907422	1.60707e-09	-0.0582101	-9.47978e-10		43	0.00096008	1.08492e-09	-0.000580715	-6.38387e-10		43	0.10376	1.54334e-09	-0.0665797	-9.10882e-10
43.3333	0.00107782	1.19653e-09	-0.000652001	-7.04137e-10		43.3333	0.105055	1.14752e-09	-0.0672411	-6.77518e-10		43.3333	0.00102633	1.18408e-09	-0.000620833	-6.96884e-10		43.3333	0.101846	1.16632e-09	-0.0651822	-6.88491e-10		43	0.00045734	4.69902e-10	-0.000276089	-2.76169e-10		43.3333	0.0838881	1.23687e-09	-0.0536652	-7.29526e-10		43.3333	0.000782066	8.30238e-10	-0.0004727	-4.88372e-10		43.3333	0.0959794	1.1893e-09	-0.0614186	-7.01866e-10
43.6667	0.000878187	9.15879e-10	-0.000530854	-5.38802e-10		43.6667	0.0966683	8.85032e-10	-0.061701	-5.22491e-10		43.6667	0.000836167	9.06574e-10	-0.000505437	-5.33387e-10		43.6667	0.0937004	8.99156e-10	-0.0598018	-5.30732e-10		43.3333	0.000370926	3.58605e-10	-0.00022378	-2.10701e-10		43.6667	0.0771076	9.51713e-10	-0.0491896	-5.61273e-10		43.6667	0.000636035	6.34877e-10	-0.000384171	-3.7334e-10		43.6667	0.0882765	9.16294e-10	-0.0563318	-5.40694e-10
44	0.000714375	7.00527e-10	-0.000431532	-4.11982e-10		44	0.0884346	6.82441e-10	-0.0562869	-4.02844e-10		44	0.000680143	6.93587e-10	-0.000410842	-4.07947e-10		44	0.085705	6.9304e-10	-0.0545451	-4.09025e-10		43.6667	0.000300413	2.73497e-10	-0.000181129	-1.60653e-10		44	0.0704611	7.32105e-10	-0.0448227	-4.31703e-10		44	0.000516478	4.85144e-10	-0.000311751	-2.85206e-10		44	0.080719	7.0579e-10	-0.051364	-4.16429e-10
44.3333	0.000580221	5.35421e-10	-0.000350261	-3.14787e-10		44.3333	0.080426	5.26092e-10	-0.0510454	-3.10512e-10		44.3333	0.000552382	5.30254e-10	-0.000333447	-3.11785e-10		44.3333	0.0779302	5.34035e-10	-0.0494572	-3.1514e-10		44	0.000242973	2.08461e-10	-0.00014641	-1.22419e-10		44.3333	0.0640069	5.63003e-10	-0.0406019	-3.31939e-10		44.3333	0.000418776	3.70473e-10	-0.000252617	-2.17731e-10		44.3333	0.0733732	5.43499e-10	-0.046558	-3.20631e-10
44.6667	0.000470561	4.08941e-10	-0.000283882	-2.40356e-10		44.6667	0.0727102	4.05442e-10	-0.0460191	-2.39264e-10		44.6667	0.000447958	4.05101e-10	-0.00027024	-2.38127e-10		44.6667	0.0704414	4.11385e-10	-0.0445794	-2.42726e-10		44.3333	0.000196257	1.58797e-10	-0.000118193	-9.32307e-11		44.6667	0.0577989	4.32815e-10	-0.0365612	-2.55141e-10		44.6667	0.000339076	2.8272e-10	-0.000204415	-1.66112e-10		44.6667	0.0663009	4.18393e-10	-0.0419526	-2.46788e-10
45	0.000381084	3.12127e-10	-0.00022976	-1.83401e-10		45	0.0653471	3.12351e-10	-0.0412448	-1.84296e-10		45	0.000362761	3.09278e-10	-0.000218709	-1.81749e-10		45	0.0632968	3.16792e-10	-0.0399474	-1.86881e-10		44.6667	0.000158321	1.20896e-10	-9.52943e-05	-7.09618e-11		45	0.0518849	3.32607e-10	-0.0327298	-1.96033e-10		45	0.00027417	2.15615e-10	-0.000165189	-1.26651e-10		45	0.0595569	3.2197e-10	-0.0375813	-1.89879e-10
45.3333	0.000308198	2.38076e-10	-0.000185707	-1.39852e-10		45.3333	0.0583873	2.40536e-10	-0.0367525	-1.41895e-10		45.3333	0.000293367	2.35967e-10	-0.000176768	-1.38629e-10		45.3333	0.0565453	2.43851e-10	-0.0355901	-1.43823e-10		45	0.000127562	9.19899e-11	-7.67392e-05	-5.39827e-11		45.3333	0.0463044	2.55493e-10	-0.0291308	-1.50554e-10		45.3333	0.000221397	1.64337e-10	-0.000133318	-9.65058e-11		45.3333	0.0531869	2.47666e-10	-0.0334711	-1.4603e-10
45.6667	0.000248923	1.81479e-10	-0.000149905	-1.06577e-10		45.6667	0.0518702	1.85148e-10	-0.0325646	-1.09196e-10		45.6667	0.000236936	1.7992e-10	-0.000142685	-1.05674e-10		45.6667	0.0502249	1.87617e-10	-0.031529	-1.10632e-10		45.3333	0.000102656	6.99582e-11	-6.17246e-05	-4.10447e-11		45.6667	0.041088	1.96168e-10	-0.0257815	-1.1557e-10		45.6667	0.000178556	1.2518e-10	-0.000107461	-7.34927e-11		45.6667	0.0472265	1.90423e-10	-0.0296423	-1.12253e-10
46	0.000200792	1.38252e-10	-0.000120853	-8.11706e-11		46	0.0458235	1.4244e-10	-0.0286955	-8.39872e-11		46	0.000191118	1.37102e-10	-0.00011503	-8.05049e-11		46	0.0443621	1.44278e-10	-0.0277781	-8.50551e-11		45.6667	8.25178e-05	5.31758e-11	-4.95913e-05	-3.11917e-11		46	0.0362565	1.50543e-10	-0.0226925	-8.86698e-11		46	0.000143828	9.52981e-11	-8.6515e-05	-5.59358e-11		46	0.0417005	1.46336e-10	-0.0261076	-8.62433e-11
46.3333	0.000161768	1.05259e-10	-9.73139e-05	-6.17846e-11		46.3333	0.040263	1.09522e-10	-0.025152	-6.45604e-11		46.3333	0.000153971	1.04413e-10	-9.26227e-05	-6.12948e-11		46.3333	0.0389722	1.10887e-10	-0.0243438	-6.53535e-11		46	6.6256e-05	4.03993e-11	-3.9799e-05	-2.36924e-11		46.3333	0.031821	1.15467e-10	-0.0198683	-6.79934e-11		46.3333	0.000115717	7.25093e-11	-6.95702e-05	-4.25499e-11		46.3333	0.0366224	1.12394e-10	-0.0228728	-6.62225e-11
46.6667	0.000130174	8.00944e-11	-7.82674e-05	-4.70022e-11		46.6667	0.0351932	8.41594e-11	-0.0219339	-4.95958e-11		46.6667	0.000123897	7.94719e-11	-7.44933e-05	-4.66425e-11		46.6667	0.0340592	8.51731e-11	-0.0212256	-5.01843e-11		46.3333	5.31411e-05	3.06779e-11	-3.19061e-05	-1.79876e-11		46.6667	0.0277838	8.85132e-11	-0.0173075	-5.21078e-11		46.6667	9.29934e-05	5.51404e-11	-5.58807e-05	-3.23503e-11		46.6667	0.0319959	8.62735e-11	-0.019937	-5.08185e-11
47	0.000104629	6.09123e-11	-6.28771e-05	-3.57373e-11		47	0.0306086	6.4628e-11	-0.0190345	-3.80745e-11		47	9.95829e-05	6.04556e-11	-5.98446e-05	-3.54736e-11		47	0.0296175	6.53797e-11	-0.0184168	-3.85106e-11		46.6667	4.25772e-05	2.32849e-11	-2.55518e-05	-1.36503e-11		47	0.0241388	6.78103e-11	-0.015004	-3.99092e-11		47	7.46488e-05	4.19105e-11	-4.48356e-05	-2.45832e-11		47	0.027815	6.61819e-11	-0.0172937	-3.89726e-11
47.3333	8.40025e-05	4.62997e-11	-5.04573e-05	-2.7158e-11		47.3333	0.0264949	4.95954e-11	-0.0164419	-2.92092e-11		47.3333	7.9951e-05	4.59652e-11	-4.80237e-05	-2.69651e-11		47.3333	0.025633	5.01522e-11	-0.0159059	-2.95322e-11		47	3.40782e-05	1.76659e-11	-2.04422e-05	-1.03543e-11		47.3333	0.0208733	5.19172e-11	-0.0129474	-3.05468e-11		47.3333	5.98581e-05	3.1839e-11	-3.59352e-05	-1.86718e-11		47.3333	0.0240661	5.07359e-11	-0.0149317	-2.9868e-11
47.6667	6.73693e-05	3.51744e-11	-4.04473e-05	-2.06279e-11		47.6667	0.0228307	3.80323e-11	-0.0141401	-2.2392e-11		47.6667	6.412e-05	3.493e-11	-3.84965e-05	-2.04871e-11		47.6667	0.0220847	3.84445e-11	-0.0136771	-2.2631e-11		47.3333	2.72484e-05	1.33971e-11	-1.63382e-05	-7.85098e-12		47.6667	0.017969	3.97233e-11	-0.0111242	-2.33656e-11		47.6667	4.79475e-05	2.41765e-11	-2.87717e-05	-1.41754e-11		47.6667	0.020729	3.8868e-11	-0.012836	-2.28745e-11
48	5.39725e-05	2.67094e-11	-3.23893e-05	-1.56605e-11		48	0.0195895	2.91438e-11	-0.0121102	-1.71533e-11		48	5.13695e-05	2.65313e-11	-3.08273e-05	-1.55579e-11		48	0.0189467	2.94485e-11	-0.011712	-1.73299e-11		47.6667	2.17662e-05	1.01558e-11	-1.30455e-05	-5.95058e-12		48	0.0154036	3.03736e-11	-0.00951855	-1.78609e-11		48	3.83675e-05	1.83498e-11	-2.30128e-05	-1.07571e-11		48	0.017779	2.97554e-11	-0.0109889	-1.75062e-11
48.3333	4.31954e-05	2.02721e-11	-2.59103e-05	-1.18838e-11		48.3333	0.0167409	2.2316e-11	-0.0103311	-1.31304e-11		48.3333	4.11125e-05	2.01425e-11	-2.4661e-05	-1.18093e-11		48.3333	0.0161893	2.25412e-11	-0.00999012	-1.32609e-11		48	1.73704e-05	7.69593e-12	-1.04066e-05	-4.50864e-12		48.3333	0.013152	2.3209e-11	-0.00811321	-1.3644e-11		48.3333	3.0671e-05	1.39214e-11	-1.83885e-05	-8.15962e-12		48.3333	0.0151878	2.27631e-11	-0.00937107	-1.33883e-11
48.6667	3.45356e-05	1.53794e-11	-2.07069e-05	-9.01402e-12		48.6667	0.0142525	1.70752e-11	-0.00878109	-1.00436e-11		48.6667	3.28707e-05	1.52853e-11	-1.97088e-05	-8.95985e-12		48.6667	0.013781	1.72414e-11	-0.00849016	-1.01398e-11		48.3333	1.38495e-05	5.82999e-12	-8.2939e-06	-3.41502e-12		48.6667	0.0111876	1.77229e-11	-0.00689028	-1.04158e-11		48.6667	2.44946e-05	1.05574e-11	-1.46794e-05	-6.18695e-12		48.6667	0.0129254	1.74017e-11	-0.00796222	-1.02318e-11
49	2.7585e-05	1.16627e-11	-1.65325e-05	-6.83446e-12		49	0.0120908	1.30556e-11	-0.00743787	-7.67679e-12		49	2.62556e-05	1.15942e-11	-1.57358e-05	-6.79509e-12		49	0.0116894	1.31781e-11	-0.00719056	-7.74775e-12		48.6667	1.10322e-05	4.41506e-12	-6.60416e-06	-2.58586e-12		49	0.00948322	1.35246e-11	-0.00583175	-7.94621e-12		49	1.95435e-05	8.00341e-12	-1.17074e-05	-4.68949e-12		49	0.0109612	1.32937e-11	-0.00674196	-7.81403e-12
49.3333	2.20124e-05	8.84069e-12	-1.31872e-05	-5.17995e-12		49.3333	0.0102228	9.97478e-12	-0.00627971	-5.8634e-12		49.3333	2.09519e-05	8.79104e-12	-1.2552e-05	-5.15137e-12		49.3333	0.00988226	1.00652e-11	-0.00607022	-5.91582e-12		49	8.78025e-06	3.34253e-12	-5.25406e-06	-1.95754e-12		49.3333	0.00801203	1.03141e-11	-0.00492007	-6.05831e-12		49.3333	1.55787e-05	6.06506e-12	-9.32855e-06	-3.55329e-12		49.3333	0.00926467	1.01484e-11	-0.00569034	-5.96351e-12
49.6667	1.75492e-05	6.69915e-12	-1.05092e-05	-3.92457e-12		49.6667	0.00861635	7.61541e-12	-0.00528579	-4.47527e-12		49.6667	1.67042e-05	6.66308e-12	-1.00032e-05	-3.90387e-12		49.6667	0.0083284	7.68227e-12	-0.00510891	-4.51396e-12		49.3333	6.98192e-06	2.53008e-12	-4.17637e-06	-1.48165e-12		49.6667	0.00674818	7.86089e-12	-0.00413848	-4.61615e-12		49.6667	1.2407e-05	4.5948e-12	-7.42644e-06	-2.69157e-12		49.6667	0.00780635	7.74215e-12	-0.00478825	-4.54822e-12
50	1.39783e-05	5.07458e-12	-8.3675e-06	-2.97246e-12		50	0.00724103	5.8104e-12	-0.0044365	-3.41354e-12		50	1.33056e-05	5.04854e-12	-7.96488e-06	-2.95753e-12		50	0.00699831	5.85959e-12	-0.0042876	-3.44202e-12		49.6667	5.5472e-06	1.91487e-12	-3.31695e-06	-1.12139e-12		50	0.00566725	5.98758e-12	-0.00347126	-3.51518e-12		50	9.87233e-06	3.47991e-12	-5.90701e-06	-2.03829e-12		50	0.0065584	5.9025e-12	-0.00401775	-3.4666e-12
50.3333	1.11242e-05	3.8428e-12	-6.65644e-06	-2.25074e-12		50.3333	0.00606848	4.43023e-12	-0.00371371	-2.602e-12		50.3333	1.05891e-05	3.82406e-12	-6.33635e-06	-2.24001e-12		50.3333	0.00586448	4.46647e-12	-0.00358872	-2.62293e-12		50	4.40364e-06	1.44931e-12	-2.63221e-06	-8.48733e-13		50.3333	0.00474653	4.55798e-12	-0.00290392	-2.67529e-12		50.3333	7.8487e-06	2.63496e-12	-4.69444e-06	-1.54327e-12		50.3333	0.00549486	4.4973e-12	-0.00336227	-2.64057e-12
50.6667	8.84515e-06	2.90942e-12	-5.29074e-06	-1.70391e-12		50.6667	0.00507264	3.37576e-12	-0.00310085	-1.98219e-12		50.6667	8.41996e-06	2.89598e-12	-5.0365e-06	-1.69622e-12		50.6667	0.00490167	3.40233e-12	-0.00299621	-1.99759e-12		50.3333	3.49299e-06	1.09689e-12	-2.08715e-06	-6.42301e-13		50.6667	0.00396525	3.4679e-12	-0.00242329	-2.03508e-12		50.6667	6.23461e-06	1.99486e-12	-3.72766e-06	-1.16835e-12		50.6667	0.00459195	3.42442e-12	-0.00280669	-2.01023e-12
51	7.02708e-06	2.20231e-12	-4.20172e-06	-1.28962e-12		51	0.00422991	2.5708e-12	-0.00258301	-1.50927e-12		51	6.68953e-06	2.19269e-12	-3.99996e-06	-1.28418e-12		51	0.00408698	2.59044e-12	-0.00249563	-1.52057e-12		50.6667	2.76845e-06	8.30014e-13	-1.65364e-06	-4.86137e-13		51	0.00330462	2.63734e-12	-0.00201748	-1.5474e-12		51	4.94837e-06	1.51018e-12	-2.95756e-06	-8.84453e-13		51	0.00382813	2.60627e-12	-0.00233741	-1.52962e-12
51.3333	5.57808e-06	1.66654e-12	-3.33412e-06	-9.75868e-13		51.3333	0.0035191	1.957e-12	-0.00214684	-1.14869e-12		51.3333	5.31034e-06	1.65984e-12	-3.17414e-06	-9.72073e-13		51.3333	0.0033999	1.97126e-12	-0.00207405	-1.15699e-12		51	2.19248e-06	6.28396e-13	-1.30917e-06	-3.68003e-13		51.3333	0.00274783	2.00487e-12	-0.00167594	-1.17615e-12		51.3333	3.92431e-06	1.14318e-12	-2.34467e-06	-6.69482e-13		51.3333	0.00318409	1.98261e-12	-0.00194227	-1.16348e-12
51.6667	4.42428e-06	1.26106e-12	-2.64355e-06	-7.38448e-13		51.6667	0.00292142	1.48908e-12	-0.00178057	-8.73967e-13		51.6667	4.21209e-06	1.25637e-12	-2.51681e-06	-7.35767e-13		51.6667	0.00282224	1.4997e-12	-0.00172006	-8.80044e-13		51.3333	1.73502e-06	4.75614e-13	-1.03566e-06	-2.78611e-13		51.6667	0.00227998	1.52359e-12	-0.00138932	-8.93708e-13		51.6667	3.10971e-06	8.65265e-13	-1.85734e-06	-5.06706e-13		51.6667	0.00264272	1.50783e-12	-0.00161055	-8.84695e-13
52	3.50636e-06	9.54285e-13	-2.09436e-06	-5.58827e-13		52	0.0024203	1.13282e-12	-0.00147385	-6.64842e-13		52	3.33834e-06	9.50928e-13	-1.99404e-06	-5.56907e-13		52	0.00233795	1.14043e-12	-0.00142366	-6.69197e-13		51.6667	1.37197e-06	3.60219e-13	-8.18689e-07	-2.11094e-13		52	0.00188798	1.15754e-12	-0.00114946	-6.78988e-13		52	2.4623e-06	6.54853e-13	-1.47016e-06	-3.8354e-13		52	0.00218894	1.14625e-12	-0.00133285	-6.72529e-13
52.3333	2.77672e-06	7.22197e-13	-1.65798e-06	-4.22928e-13		52.3333	0.00200126	8.61709e-13	-0.00121767	-5.05657e-13		52.3333	2.64378e-06	7.19792e-13	-1.57864e-06	-4.21552e-13		52.3333	0.00193303	8.67163e-13	-0.00117612	-5.08778e-13		52	1.08409e-06	2.73062e-13	-6.46698e-07	-1.60171e-13		52.3333	0.00156039	8.79424e-13	-0.000949233	-5.15794e-13		52.3333	1.94818e-06	4.95768e-13	-1.16281e-06	-2.90438e-13		52.3333	0.0018096	8.71336e-13	-0.00110095	-5.11166e-13
52.6667	2.19723e-06	5.46587e-13	-1.31154e-06	-3.20168e-13		52.6667	0.00165174	6.55263e-13	-0.00100421	-3.84534e-13		52.6667	2.09214e-06	5.44863e-13	-1.24884e-06	-3.19182e-13		52.6667	0.00159532	6.59171e-13	-0.000969881	-3.8677e-13		52.3333	8.56001e-07	2.0745e-13	-5.10473e-07	-1.2167e-13		52.6667	0.00128731	6.67957e-13	-0.0007825	-3.91797e-13		52.6667	1.54026e-06	3.75545e-13	-9.1904e-07	-2.20128e-13		52.6667	0.00149327	6.62161e-13	-0.000907788	-3.88481e-13
53	1.73738e-06	4.13916e-13	-1.03671e-06	-2.42483e-13		53	0.00136089	4.98339e-13	-0.000826762	-2.924e-13		53	1.65437e-06	4.12681e-13	-9.87203e-07	-2.41776e-13		53	0.00131432	5.01139e-13	-0.000798448	-2.9407e-13		52.6667	6.75419e-07	1.5756e-13	-4.0266e-07	-9.24974e-14		53	0.00106019	5.07435e-13	-0.000643967	-2.97605e-13		53	1.21686e-06	2.84838e-13	-7.25844e-07	-1.67041e-13		53	0.0012301	5.03282e-13	-0.000747245	-2.95296e-13
53.3333	1.37276e-06	3.13531e-13	-8.18883e-07	-1.83753e-13		53.3333	0.0011194	3.78862e-13	-0.000679564	-2.2236e-13		53.3333	1.30724e-06	3.12646e-13	-7.79817e-07	-1.83286e-13		53.3333	0.00108102	3.81071e-13	-0.000656251	-2.23689e-13		53	5.32561e-07	1.19932e-13	-3.17398e-07	-7.04076e-14		53.3333	0.000871711	3.8538e-13	-0.000529109	-2.26154e-13		53.3333	9.60672e-07	2.16285e-13	-5.72852e-07	-1.26925e-13		53.3333	0.00101164	3.82606e-13	-0.0006141	-2.24567e-13
53.6667	1.08389e-06	2.37729e-13	-6.4636e-07	-1.39394e-13		53.6667	0.000919297	2.88217e-13	-0.000557708	-1.69269e-13		53.6667	1.03221e-06	2.37212e-13	-6.15559e-07	-1.39099e-13		53.6667	0.000887732	2.89995e-13	-0.000538544	-1.70286e-13		53.3333	4.19632e-07	9.12909e-14	-2.50019e-07	-5.36206e-14		53.6667	0.000715617	2.93083e-13	-0.00043407	-1.72053e-13		53.6667	7.57884e-07	1.64489e-13	-4.51791e-07	-9.6529e-14		53.6667	0.000830664	2.91095e-13	-0.000503901	-1.70916e-13
54	8.55194e-07	1.80454e-13	-5.09827e-07	-1.05824e-13		54	0.000753826	2.1959e-13	-0.000457023	-1.29015e-13		54	8.14467e-07	1.80083e-13	-4.8556e-07	-1.05612e-13		54	0.0007279	2.20864e-13	-0.000441294	-1.29744e-13		53.6667	3.30426e-07	6.9571e-14	-1.96813e-07	-4.09654e-14		54	0.000586594	2.23077e-13	-0.000355579	-1.3101e-13		54	5.97489e-07	1.25098e-13	-3.56069e-07	-7.33914e-14		54	0.000681038	2.21652e-13	-0.000412865	-1.30195e-13
54.3333	6.74286e-07	1.37019e-13	-4.01857e-07	-8.03839e-14		54.3333	0.000617243	1.67456e-13	-0.000373982	-9.83869e-14		54.3333	6.42212e-07	1.36753e-13	-3.82752e-07	-8.02599e-14		54.3333	0.000595982	1.68369e-13	-0.000361092	-9.89093e-14		54	2.60012e-07	5.33252e-14	-1.54827e-07	-3.14703e-14		54.3333	0.000480144	1.69954e-13	-0.000290871	-9.98165e-14		54.3333	4.70718e-07	9.50763e-14	-2.80438e-07	-5.58257e-14		54.3333	0.000557558	1.68934e-13	-0.000337797	-9.92326e-14
54.6667	5.31285e-07	1.04133e-13	-3.16539e-07	-6.11682e-14		54.6667	0.000504704	1.27705e-13	-0.000305612	-7.50547e-14		54.6667	5.06044e-07	1.04027e-13	-3.01509e-07	-6.11073e-14		54.6667	0.000487294	1.28359e-13	-0.000295063	-7.5429e-14		54.3333	2.0447e-07	4.10857e-14	-4.67183e-07	-9.59167e-14		54.6667	0.00039247	1.29495e-13	-0.000237616	-7.60791e-14		54.6667	3.70596e-07	7.24007e-14	-2.20725e-07	-4.26124e-14		54.6667	0.000455834	1.28764e-13	-0.000276002	-7.56606e-14
55	4.18331e-07	7.93716e-14	-2.49169e-07	-4.66402e-14		55	0.000412132	9.74591e-14	-0.000249412	-5.73495e-14		55	3.98482e-07	7.92953e-14	-2.37353e-07	-4.65965e-14		55	0.000397895	9.79279e-14	-0.000240791	-5.76177e-14		55	4.96304e-07	1.02789e-13	-2.9565e-07	1.9145e-20		55	0.00032038	9.8742e-14	-0.000193859	-5.80835e-14		55	2.91579e-07	5.54365e-14	-1.73613e-07	6.11665e-21		55	0.000372173	9.8218e-14	-0.000225216	-5.77837e-14
55.3333	3.29175e-07	6.05489e-14	1.82144e-05	1.99312e-20		55.3333	0.000336105	7.45893e-14	-0.00020329	-4.39038e-14		55.3333	3.13576e-07	6.04942e-14	-1.86726e-07	-3.56393e-14		55.3333	0.000324479	7.49252e-14	-0.000196253	-4.4096e-14		55.3333	3.90646e-07	7.84087e-14	2.16157e-05	4.33862e-12		55.3333	0.000261197	7.55086e-14	-0.000157961	-4.44298e-14		55.3333	2.29261e-07	4.27159e-14	1.26858e-05	2.36361e-12		55.3333	0.000303476	7.51331e-14	-0.000183543	-4.42149e-14
55.6667	2.58853e-07	4.64628e-14				55.6667	0.000273763	5.71221e-14	-0.000165493	-3.37098e-14		55.6667	2.46602e-07	4.64236e-14	-8.45742e-05	-3.47151e-14		55.6667	0.000264281	5.73628e-14	-0.000159758	-3.38475e-14		55.6667	3.90646e-07	7.84087e-14				55.6667	0.000212685	5.77808e-14	-0.000128554	-3.40867e-14		55.6667	3.90646e-07	7.84087e-14				55.6667	0.000247154	5.75117e-14	-0.000149399	-3.39327e-14
						56	0.000222717	4.40073e-14	-0.000134565	-2.60062e-14		56	0.000253476	5.77217e-14	-0.000153219	-3.40529e-14		56	0.000214993	4.41798e-14	-0.000129896	-2.61049e-14		56	3.90646e-07	7.84087e-14				56	0.000172977	4.44793e-14	-0.000104499	-2.62763e-14		56	3.90646e-07	7.84087e-14				56	0.000201043	4.42865e-14	-0.000121463	-2.6166e-14
						56.3333	0.000180978	3.40113e-14	-0.000109292	-2.01936e-14		56.3333	0.000206181	4.4437e-14	-0.000124566	-2.6252e-14		56.3333	0.000174694	3.41349e-14	-0.000105495	-2.02643e-14		56.3333	3.90646e-07	7.84087e-14				56.3333	0.000140521	3.43495e-14	-8.4849e-05	-2.03871e-14		56.3333	3.90646e-07	7.84087e-14				56.3333	0.000163346	3.42114e-14	-9.86384e-05	-2.03081e-14
						56.6667	0.000146897	2.65694e-14	-8.86665e-05	-1.5762e-14		56.6667	0.000167516	3.43192e-14	-0.000101155	-2.03306e-14		56.6667	0.00014179	2.6658e-14	-8.55824e-05	-1.58127e-14		56.6667	3.90646e-07	7.84087e-14				56.6667	0.000114026	2.68118e-14	-6.88179e-05	-1.59007e-14		56.6667	3.90646e-07	7.84087e-14				56.6667	0.000132569	2.67128e-14	-8.00142e-05	-1.5844e-14
						57	0.000119103	2.07166e-14	-7.18563e-05	-1.22527e-14		57	0.000135948	2.66728e-14	-8.20522e-05	-1.58211e-14		57	0.000114958	2.07801e-14	-6.9354e-05	-1.22891e-14		57	3.90646e-07	7.84087e-14				57	9.24274e-05	2.08903e-14	-5.57561e-05	-1.23521e-14		57	3.90646e-07	7.84087e-14				57	0.000107474	2.08194e-14	-6.48369e-05	-1.23115e-14
						57.3333	9.64659e-05	1.60416e-14	-5.81722e-05	-9.53866e-15		57.3333	0.000110209	2.07907e-14	-6.64854e-05	-1.22951e-14		57.3333	9.31045e-05	1.60871e-14	-5.61442e-05	-9.56468e-15		57.3333	3.90646e-07	7.84087e-14				57.3333	7.48409e-05	1.61661e-14	-4.51265e-05	-9.60987e-15		57.3333	3.90646e-07	7.84087e-14				57.3333	8.7037e-05	1.61152e-14	-5.24837e-05	-9.58078e-15
						57.6667	7.80508e-05	1.25744e-14	-4.70462e-05	-7.39437e-15		57.6667	8.92475e-05	1.60947e-14	-5.38154e-05	-9.50168e-15		57.6667	7.53281e-05	1.2607e-14	-4.54043e-05	-7.41302e-15		57.6667	3.90646e-07	7.84087e-14				57.6667	6.05386e-05	1.26635e-14	-3.64865e-05	-7.4454e-15		57.6667	3.90646e-07	7.84087e-14				57.6667	7.0414e-05	1.26271e-14	-4.2441e-05	-7.42455e-15
						58	6.30879e-05	9.60875e-15	-3.80105e-05	-5.69748e-15		58	7.21986e-05	1.24104e-14	-4.35155e-05	-7.30054e-15		58	6.08848e-05	9.6321e-15	-3.66826e-05	-5.71084e-15		58	3.90646e-07	7.84087e-14				58	4.89209e-05	9.67265e-15	-2.94717e-05	-5.73404e-15		58	3.90646e-07	7.84087e-14				58	5.6909e-05	9.64654e-15	-3.42861e-05	-5.71911e-15
						58.3333	5.09437e-05	7.48369e-15	-3.06806e-05	-4.48155e-15		58.3333	5.83479e-05	9.49124e-15	-3.51521e-05	-5.63024e-15		58.3333	4.91629e-05	7.50042e-15	-2.96076e-05	-4.49112e-15		58.3333	3.90646e-07	7.84087e-14				58.3333	3.94943e-05	7.52948e-15	-2.37828e-05	-4.50775e-15		58.3333	3.90646e-07	7.84087e-14				58.3333	4.59494e-05	7.51078e-15	-2.76716e-05	-4.49705e-15
						58.6667	4.10981e-05	5.96095e-15	-2.47409e-05	-3.61026e-15		58.6667	4.71083e-05	7.39949e-15	-2.83686e-05	-4.43337e-15		58.6667	3.966e-05	5.97294e-15	-2.38748e-05	-3.61712e-15		58.6667	3.90646e-07	7.84087e-14				58.6667	3.1854e-05	5.99376e-15	-1.9174e-05	-3.62903e-15		58.6667	3.90646e-07	7.84087e-14				58.6667	3.70653e-05	5.98036e-15	-2.23121e-05	-3.62136e-15
						59	3.31246e-05	4.86982e-15	-1.99328e-05	-2.98592e-15		59	3.79975e-05	5.90062e-15	-2.28726e-05	-3.57573e-15		59	3.19644e-05	4.87841e-15	-1.92344e-05	-2.99084e-15		59	3.90646e-07	7.84087e-14				59	2.56681e-05	4.89333e-15	-1.54443e-05	-2.99937e-15		59	3.90646e-07	7.84087e-14				59	2.98712e-05	4.88372e-15	-1.79743e-05	-2.99388e-15
						59.3333	2.66739e-05	4.08794e-15	-1.60448e-05	-2.53854e-15		59.3333	3.06203e-05	4.82658e-15	-1.84245e-05	-2.96118e-15		59.3333	2.57387e-05	4.0941e-15	-1.5482e-05	-2.54207e-15		59.3333	3.90646e-07	7.84087e-14				59.3333	2.06648e-05	4.10479e-15	-1.2429e-05	-2.54818e-15		59.3333	3.90646e-07	7.84087e-14				59.3333	2.40517e-05	4.09791e-15	-1.44668e-05	-2.54424e-15
						59.6667	2.14604e-05	3.52768e-15	-1.29038e-05	-2.04637e-15		59.6667	2.4653e-05	4.05696e-15	-1.4828e-05	-2.48172e-15		59.6667	2.07073e-05	3.5321e-15	-1.24508e-05	-2.0489e-15		59.6667	3.90646e-07	7.84087e-14				59.6667	1.66222e-05	3.53976e-15	-9.99369e-06	-2.05328e-15		59.6667	3.90646e-07	7.84087e-14				59.6667	1.93488e-05	3.53483e-15	-1.16336e-05	-2.05046e-15
						60	1.7251e-05	2.61144e-15	-1.03688e-05	-1.49423e-15		60	1.9831e-05	3.38819e-15	-1.19232e-05	-1.93868e-15		60	1.6645e-05	2.6146e-15	-1.00044e-05	-1.49604e-15		60	3.90646e-07	7.84087e-14				60	1.33589e-05	2.62009e-15	-8.0287e-06	-1.49918e-15		60	3.90646e-07	7.84087e-14				60	1.55521e-05	2.61655e-15	-9.34733e-06	-1.49716e-15
						60.3333	1.38555e-05	1.87126e-15	-8.32486e-06	-1.07071e-15		60.3333	1.59384e-05	2.42786e-15	-9.57913e-06	-1.38919e-15		60.3333	1.33683e-05	1.87353e-15	-8.03206e-06	-1.07201e-15		60.3333	3.90646e-07	7.84087e-14				60.3333	1.07272e-05	1.87746e-15	-6.4447e-06	-1.07426e-15		60.3333	3.90646e-07	7.84087e-14				60.3333	1.24899e-05	1.87493e-15	-7.50405e-06	-1.07281e-15
						60.6667	1.11191e-05	1.34088e-15	-6.67835e-06	-7.67234e-16		60.6667	1.2799e-05	1.73971e-15	-7.68948e-06	-9.95443e-16		60.6667	1.07278e-05	1.3425e-15	-6.44325e-06	-7.68163e-16		60.6667	3.90646e-07	7.84087e-14				60.6667	8.60689e-06	1.34532e-15	-5.169e-06	-7.69775e-16		60.6667	3.90646e-07	7.84087e-14				60.6667	1.00223e-05	1.3435e-15	-6.01934e-06	-7.68737e-16
						61	8.91593e-06	9.60824e-16	-5.35318e-06	-5.49772e-16		61	1.02694e-05	1.24662e-15	-6.16753e-06	-7.13298e-16		61	8.60191e-06	9.61987e-16	-5.16457e-06	-5.50438e-16		61	3.90646e-07	7.84087e-14				61	6.9001e-06	9.64007e-16	-4.1425e-06	-5.51593e-16		61	3.90646e-07	7.84087e-14				61	8.03573e-06	9.62707e-16	-4.82452e-06	-5.50849e-16
						61.3333	7.14362e-06	6.88492e-16	-4.28759e-06	-3.93947e-16		61.3333	8.23313e-06	8.9328e-16	-4.94283e-06	-5.11124e-16		61.3333	6.89181e-06	6.89325e-16	-4.1364e-06	-3.94424e-16		61.3333	3.90646e-07	7.84087e-14				61.3333	5.5274e-06	6.90773e-16	-3.31725e-06	-3.95252e-16		61.3333	3.90646e-07	7.84087e-14				61.3333	6.43782e-06	6.89841e-16	-3.86383e-06	-3.94719e-16
						61.6667	5.71915e-06	4.93348e-16	-3.43146e-06	-2.82288e-16		61.6667	6.59535e-06	6.40092e-16	-3.9582e-06	-3.66253e-16		61.6667	5.51738e-06	4.93946e-16	-3.31036e-06	-2.8263e-16		61.6667	3.90646e-07	7.84087e-14				61.6667	4.42435e-06	4.94983e-16	-2.65436e-06	-2.83223e-16		61.6667	3.90646e-07	7.84087e-14				61.6667	5.15366e-06	4.94315e-16	-3.09205e-06	-2.82841e-16
						62	4.57523e-06	3.53516e-16	-2.7442e-06	-2.02277e-16		62	5.27925e-06	4.58667e-16	-3.16726e-06	-2.62444e-16		62	4.41369e-06	3.53944e-16	-2.64728e-06	-2.02522e-16		62	3.90646e-07	7.84087e-14				62	3.53874e-06	3.54687e-16	-2.12234e-06	-2.02947e-16		62	3.90646e-07	7.84087e-14				62	4.1225e-06	3.54208e-16	-2.47257e-06	-2.02674e-16
						62.3333	3.65738e-06	2.53317e-16	-2.19296e-06	-1.44945e-16		62.3333	4.22254e-06	3.28664e-16	-2.53245e-06	-1.88058e-16		62.3333	3.52814e-06	2.53623e-16	-2.11544e-06	-1.4512e-16		62.3333	3.90646e-07	7.84087e-14				62.3333	2.82828e-06	2.54156e-16	-1.6957e-06	-1.45425e-16		62.3333	3.90646e-07	7.84087e-14				62.3333	3.2952e-06	2.53813e-16	-1.97573e-06	-1.45229e-16
						62.6667	2.92151e-06	1.81517e-16	-1.75117e-06	-1.03862e-16		62.6667	3.37482e-06	2.35509e-16	-2.02337e-06	-1.34755e-16		62.6667	2.81819e-06	1.81737e-16	-1.68922e-06	-1.03988e-16		62.6667	3.90646e-07	7.84087e-14				62.6667	2.25881e-06	1.82119e-16	-1.35384e-06	-1.04206e-16		62.6667	3.90646e-07	7.84087e-14				62.6667	2.63199e-06	1.81873e-16	-1.57758e-06	-1.04066e-16
						63	2.33201e-06	1.30069e-16	-1.39738e-06	-7.44238e-17		63	2.6953e-06	1.68757e-16	-1.61545e-06	-9.65607e-17		63	2.24948e-06	1.30226e-16	-1.34791e-06	-7.45139e-17		63	3.90646e-07	7.84087e-14				63	1.80271e-06	1.305e-16	-1.08013e-06	-7.46703e-17		63	3.90646e-07	7.84087e-14				63	2.10074e-06	1.30324e-16	-1.25876e-06	-7.45696e-17
						63.3333	1.86014e-06	9.32026e-17	-1.11429e-06	-5.33294e-17		63.3333	2.15105e-06	1.20925e-16	-1.28884e-06	-6.91919e-17		63.3333	1.79426e-06	9.33154e-17	-1.07481e-06	-5.3394e-17		63.3333	3.90646e-07	7.84087e-14				63.3333	1.43768e-06	9.35113e-17	-8.61153e-07	-5.35061e-17		63.3333	3.90646e-07	7.84087e-14				63.3333	1.67554e-06	9.33852e-17	-1.00367e-06	-5.34339e-17
						63.6667	1.48272e-06	6.67856e-17	-8.8793e-07	-3.82139e-17		63.6667	1.71547e-06	8.66506e-17	-1.02754e-06	-4.95804e-17		63.6667	1.43016e-06	6.68664e-17	-8.56446e-07	-3.82602e-17		63.6667	3.90646e-07	7.84087e-14				63.6667	1.14578e-06	6.70068e-17	-6.86098e-07	-3.83405e-17		63.6667	3.90646e-07	7.84087e-14				63.6667	1.33547e-06	6.69165e-17	-7.99721e-07	-3.82888e-17
						64	1.18107e-06	4.78562e-17	-7.07074e-07	-2.73827e-17		64	1.36715e-06	6.20907e-17	-8.1865e-07	-3.55275e-17		64	1.13917e-06	4.79141e-17	-6.81985e-07	-2.74159e-17		64	3.90646e-07	7.84087e-14				64	9.12517e-07	4.80147e-17	-5.46258e-07	-2.74734e-17		64	3.90646e-07	7.84087e-14				64	1.06369e-06	4.79499e-17	-6.36784e-07	-2.74364e-17
						64.3333	9.40153e-07	3.4292e-17	-5.62679e-07	-1.96215e-17		64.3333	1.0888e-06	4.44919e-17	-6.51782e-07	-2.54577e-17		64.3333	9.0678e-07	3.43335e-17	-5.42699e-07	-1.96452e-17		64.3333	3.90646e-07	7.84087e-14				64.3333	7.26257e-07	3.44056e-17	-4.34631e-07	-1.96865e-17		64.3333	3.90646e-07	7.84087e-14				64.3333	8.46658e-07	3.43592e-17	-5.06706e-07	-1.96599e-17
						64.6667	7.47885e-07	2.45724e-17	-4.47478e-07	-1.406e-17		64.6667	8.66544e-07	3.18813e-17	-5.18581e-07	-1.82421e-17		64.6667	7.21318e-07	2.46021e-17	-4.31577e-07	-1.4077e-17		64.6667	3.90646e-07	7.84087e-14				64.6667	5.77635e-07	2.46538e-17	-3.45588e-07	-1.41066e-17		64.6667	3.90646e-07	7.84087e-14				64.6667	6.7346e-07	2.46205e-17	-4.02935e-07	-1.40876e-17
						65	5.94549e-07	1.76077e-17	-3.55633e-07	-1.00749e-17		65	6.89198e-07	2.2845e-17	-4.12329e-07	-1.30716e-17		65	5.73414e-07	1.7629e-17	-3.42987e-07	-1.00871e-17		65	3.90646e-07	7.84087e-14				65	4.5913e-07	1.7666e-17	-2.74611e-07	-1.01083e-17		65	3.90646e-07	7.84087e-14				65	5.35345e-07	1.76422e-17	-3.20209e-07	-1.00946e-17
						65.3333	4.72349e-07	1.2617e-17	-2.82459e-07	-7.21931e-18		65.3333	5.4779e-07	1.63699e-17	-3.27636e-07	-9.36665e-18		65.3333	4.55546e-07	1.26323e-17	-2.72408e-07	-7.22805e-18		65.3333	3.90646e-07	7.84087e-14				65.3333	3.64703e-07	1.26588e-17	-2.18073e-07	-7.24323e-18		65.3333	3.90646e-07	7.84087e-14				65.3333	4.25283e-07	1.26418e-17	-2.54306e-07	-7.23346e-18
						65.6667	3.75028e-07	9.04091e-18	-2.7505e-07	-5.80416e-18		65.6667	4.35117e-07	1.17301e-17	-2.60173e-07	-6.7118e-18		65.6667	3.61678e-07	9.05185e-18	-2.64373e-07	-5.81082e-18		65.6667	3.90646e-07	7.84087e-14				65.6667	2.89515e-07	9.07085e-18	-2.46546e-07	-5.81348e-18		65.6667	3.90646e-07	7.84087e-14				65.6667	3.37636e-07	9.05862e-18	-2.62586e-07	-5.8094e-18
						66	4.50123e-07	8.37157e-18	-3.60016e-07	-4.77132e-18		66	3.45401e-07	8.40534e-18	2.27965e-05	2.90322e-24		66	4.31441e-07	8.38061e-18	2.84751e-05	3.61574e-24		66	3.90646e-07	7.84087e-14				66	4.50122e-07	8.36959e-18	2.97081e-05	3.76734e-24		66	3.90646e-07	7.84087e-14				66	4.50122e-07	8.36959e-18	2.97081e-05	3.76734e-24
						66.3333	6.29924e-07	5.94237e-18	4.1785e-05	3.74325e-24
